# Supplementary material for: Serum miRNA Profiling for Early PDAC Diagnosis and Prognosis: A Retrospective Study
Source: Biomedicines. 2021 Jul 20;9(7):845. doi: 10.3390/biomedicines9070845 (PMC8301411; doi:10.3390/biomedicines9070845)
Supplement: Supplementary file 1 [file biomedicines-09-00845-s001.zip]

Archive with 9 entries (9 files):
- Table S1_pazienti-CTRL.xlsx
- Table S2_long vs. CTRL.xlsx
- Table S3_Short-CTRL_03-03-2020.xlsx
- Table S4_short-long.xlsx
- Table S5_miRTarBase prediction.xlsx
- Table S6_KEGG pathways.xlsx
- Table S7_Wnt pathway.xlsx
- Table S8_p53 pathway.xlsx
- Table S9_TGF-beta pathway.xlsx
