# Supplementary material for: Serum miRNA Profiling for Early PDAC Diagnosis and Prognosis: A Retrospective Study
Source: Biomedicines. 2021 Jul 20;9(7):845. doi: 10.3390/biomedicines9070845 (PMC8301411; doi:10.3390/biomedicines9070845)
Supplement: Supplementary file 1 [file biomedicines-09-00845-s001.zip › Table S1_pazienti-CTRL.xlsx]

## Sheet: log2(malato sano)
	SHORT survival PDAC patients							LONG survival PDAC patients								CONTROLS
ID	pz301	pz699	pz550	pz607	pz354	pz517	pz584	pz642	pz664	pz708	pz310	pz386	pz585	pz703	pz713	CTRL_287	CTRL_321	CTRL_1078	CTRL_1093	Log2 (PDAC patients/controls)
hsa-miR-6126	4.42677	null	2.8047	4.33209	4.23522	3.15202	5.1089	7.25732	4.80251	null	1.48647	null	8.06844	8.38926	3.79249	null	null	null	null	null
hsa-miR-2392	2.04913	null	4.5943	3.2506	1.45962	1.76187	2.81571	2.18293	null	2.28568	1.67005	null	null	1.65552	5.71828	null	null	null	null	null
hsa-miR-4327	4.51484	null	5.39882	5.29651	2.14722	3.8472	4.56897	3.25679	8.28382	5.37787	2.19781	null	3.13288	3.64491	7.73345	null	null	null	null	null
hsa-miR-939-5p	4.17323	4.31141	1.64582	1.81066	1.04522	1.9644	null	1.26497	null	3.01063	1.6021	null	2.77228	1.73764	4.27255	null	null	null	null	null
hsa-miR-4655-3p	5.84452	null	5.54317	5.41586	4.41898	4.04511	8.61549	11.8185	12.0113	null	2.18956	null	18.1295	11.076	null	null	null	null	null	null
hsa-miR-371b-5p	9.54071	11.5172	null	2.31985	3.94303	1.72471	3.10852	2.83962	3.70441	7.32029	5.1638	16.2155	20.1122	3.97428	null	null	null	null	null	null
hsa-miR-3135b	3.75302	6.55585	1.54449	2.18461	4.08448	2.46181	3.77919	3.96525	null	null	4.50303	null	null	3.9706	null	null	null	null	null	null
hsa-miR-4516	457.004	1124.69	696.287	510.508	829.744	447.443	1027.88	1762.1	928.59	218.315	251.54	434.621	533.512	631.508	504.384	441.708	59.9487	328.989	140.255	1.5084
hsa-miR-6869-5p	223.328	264.401	233.045	222.201	163.55	169.363	362.735	263.821	305.093	285.473	162.703	230.895	179.944	192.26	172.721	75.3625	17.992	182.311	128.623	1.1785
hsa-miR-4687-3p	378.283	243.567	172.758	131.335	129.066	224.507	106.09	77.3311	111.048	288.847	182.204	71.7387	103.799	123.507	250.924	52.184	46.2078	116.78	96.705	1.1498
hsa-miR-7975	2.55355	5.66423	null	0.953138	5.15343	1.01852	null	4.94143	null	null	1.38958	3.5948	10.8357	9.38065	null	null	null	null	2.13057	1.09415
hsa-miR-6089	1138.24	1818.62	1502.78	1547.85	1487.26	1537.88	1227.01	2346.11	1619.54	1671.09	992.125	1479.16	1555.69	1876.53	525.185	389.96	109.449	846.898	1533.94	1.04751
hsa-miR-4466	55.8497	44	21.2528	38.3344	61.6136	37.5961	40.386	42.2582	40.5514	34.9531	44.2187	75.2759	47.5253	90.2151	38.1369	7.24404	null	26.4882	43.6476	0.88026
hsa-miR-6800-5p	204.739	190.541	233.616	255.988	208.63	192.522	210.51	348.623	295.145	206.379	170.513	235.307	254.892	265.375	147.14	108.01	22.6191	193.036	174.177	0.873311
hsa-miR-6850-5p	32.6681	20.2521	26.2305	41.4992	34.6086	48.4913	52.1015	33.5796	40.6198	34.992	33.4102	17.3128	57.66	68.9021	43.9119	null	12.8603	33.058	19.2461	0.847405
hsa-miR-6821-5p	135.813	73.3303	75.1255	93.6555	100.813	103.313	100.651	101.793	106.568	90.0604	90.2364	105.369	97.4945	144.719	98.2933	38.8393	32.0794	88.6299	68.0813	0.829791
hsa-miR-5100	14.6303	7.95829	1.38555	5.69066	9.54937	6.92534	3.35588	4.08046	10.8588	12.937	6.96368	9.81232	13.2645	4.0153	9.37778	null	null	4.48551	5.26311	0.724451
hsa-miR-6125	273.28	276.121	144.714	211.317	243.829	170.714	198.839	262.5	282.457	267.104	223.858	423.786	292.969	265.763	79.2256	68.8821	null	128.374	242.386	0.718256
hsa-miR-1915-3p	68.0923	56.2959	16.1726	36.5525	48.0934	32.29	45.2704	27.4477	42.813	59.0643	42.9162	88.5694	73.7322	56.8553	18.2251	null	null	21.0443	36.8016	0.71549
hsa-miR-2861	93.5404	79.1359	62.6265	89.4104	130.074	70.9252	93.0762	76.2854	106.244	98.4896	98.6511	135.932	80.9445	97.2644	60.2341	55.7189	17.2163	81.7619	87.5147	0.595925
hsa-miR-1227-5p	6.55847	3.82759	null	1.69156	6.82214	3.07503	3.3966	1.1866	null	4.68957	5.42673	16.8095	14.9171	5.35887	null	null	null	3.25118	6.44815	0.341915
hsa-miR-320e	1.5732	6.92002	2.33718	1.22791	0.97038	1.49919	1.88927	5.47972	null	null	null	null	null	1.61048	null	null	null	null	2.16019	0.273955
hsa-miR-7108-5p	7.56988	14.4646	5.7071	4.13658	3.43998	4.19052	6.15121	4.87647	5.54092	6.17281	3.14674	22.0511	14.6393	6.02081	null	null	null	null	6.4185	0.266738
hsa-miR-6791-5p	8.14978	6.88229	4.05007	3.32316	6.7812	3.7156	2.57783	2.90039	null	6.85657	4.77557	14.3772	11.602	8.34199	null	null	null	null	6.08763	0.0917179
hsa-miR-6752-5p	10.0873	2.83662	8.80699	9.15646	4.62842	7.04808	5.42234	5.22072	10.6022	7.55922	5.07999	null	8.1238	6.80536	12.9985	null	null	10.3299	4.38463	0.0191277
hsa-miR-3940-5p	7.27423	6.93161	4.09231	4.85846	3.67238	5.65862	2.97084	4.20558	7.45978	5.24021	3.6343	11.9097	15.654	10.6367	5.15576	null	null	6.83651	6.33439	0.00834051
hsa-miR-4499	1.44602	null	9.11173	5.19349	3.11367	4.44446	4.14335	5.67613	null	4.19522	4.11589	null	null	3.13944	8.52887	null	null	6.24048	3.92782	-0.0745727
hsa-miR-5739	9.25701	5.17409	9.00006	9.38573	10.1863	12.537	11.3467	7.2922	10.3628	9.6221	6.66563	5.57047	8.97934	8.4494	14.8013	9.30541	null	9.84339	11.4956	-0.144383
hsa-miR-4433a-3p	8.13282	5.58578	3.56165	4.81401	5.04744	3.9928	3.34896	4.03042	null	4.37592	4.71485	5.66012	18.8421	7.68657	null	null	null	6.29708	7.4751	-0.165927
hsa-miR-4271	1.58811	null	3.69775	2.12658	1.25127	2.59677	2.89471	1.69336	null	null	1.49028	null	null	null	2.73498	null	null	null	2.54386	-0.189699
hsa-miR-6789-5p	4.71124	null	1.66436	1.67558	1.98834	2.71398	1.63348	1.59251	null	2.43183	2.13079	3.60474	6.88847	3.25013	null	null	null	null	3.44702	-0.270786
hsa-miR-6756-5p	3.12418	null	2.98288	1.48823	1.64507	2.09947	1.29064	1.22101	null	null	3.13103	null	11.2201	null	null	null	null	null	3.85386	-0.298474
hsa-miR-671-5p	4.60782	null	8.11484	2.01628	0.874567	3.17481	3.56496	4.93186	null	null	1.27557	null	null	1.28818	null	null	null	null	4.08823	-0.301795
hsa-miR-4778-5p	null	null	7.63125	5.23196	3.22805	6.01041	4.62213	4.98763	null	4.13971	4.55415	5.42376	null	2.87466	11.6961	10.3469	null	5.49301	4.86409	-0.329835
hsa-miR-937-5p	2.95029	5.05292	4.12679	2.8499	1.85318	2.66667	4.00568	2.44648	4.96729	2.31014	2.16648	null	5.85261	3.36851	5.71461	null	null	7.03331	2.34784	-0.383729
hsa-miR-4433b-3p	3.7667	null	1.7149	2.07798	2.07057	2.05318	1.33504	null	null	null	2.12756	null	11.9859	3.41333	null	null	null	null	4.48675	-0.402724
hsa-miR-3195	6.8089	null	3.81284	1.88801	7.4307	4.64086	3.43579	2.59994	7.90716	2.19245	3.26676	null	3.67602	1.84576	null	null	null	4.94133	6.01308	-0.408895
hsa-miR-4463	5.49269	null	4.2297	4.66644	4.19327	5.29081	4.27682	3.24524	null	4.4579	4.05693	4.15892	13.597	11.1744	8.6761	null	null	8.00203	7.95642	-0.420261
hsa-miR-4534	3.22024	2.81888	11.9722	7.78654	3.25119	7.45609	5.01945	5.77789	null	6.54712	5.43666	3.31907	null	3.76367	4.30773	8.53046	null	7.46087	6.69433	-0.476022
hsa-miR-4730	null	null	6.34959	1.66496	8.27748	1.11345	9.07261	3.05207	null	null	3.87067	10.9388	null	4.52477	null	null	null	8.05604	null	-0.569283
hsa-miR-6879-5p	3.7713	2.94655	5.02144	5.10335	5.58404	4.81553	4.7225	5.12991	4.1806	5.18394	5.53917	5.65903	null	3.71206	3.95569	7.33056	null	6.25491	8.60611	-0.664768
hsa-miR-6769b-5p	6.48201	9.17779	17.1525	17.7619	19.7261	20.8957	23.0166	14.1057	9.62926	12.3092	25.8623	15.7491	3.18547	11.1545	22.9099	34.3081	34.8034	17.0208	13.3177	-0.702843
hsa-miR-5787	13.6603	17.343	17.6066	18.9006	5.42167	20.9886	8.3876	7.78295	11.2268	24.3408	16.4706	8.55234	null	5.59975	7.57945	null	16.3993	18.3968	30.9248	-0.738199
hsa-miR-6740-5p	2.56602	9.79854	15.4458	12.7981	12.0489	10.7504	10.6992	12.8528	9.22937	8.36635	12.5344	14.6444	3.58673	11.6002	14.6219	29.6132	25.6744	9.52936	9.06676	-0.778299
hsa-miR-6088	62.6962	72.6523	120.388	112.362	78.8067	98.4636	77.8637	90.94	86.2192	79.6593	70.8859	56.9941	51.7656	71.5429	62.7446	128.618	157.544	156.333	110.769	-0.797145
hsa-miR-7847-3p	8.48247	12.3558	52.1574	35.5276	16.5908	29.3724	21.737	29.4924	23.0542	22.931	22.2665	18.3072	8.06285	19.458	16.8743	59.1589	51.248	29.5789	18.1762	-0.81696
hsa-miR-6867-5p	1.93054	null	7.9701	7.54372	4.90282	6.90401	6.82655	7.15003	null	4.66595	6.3978	6.39871	null	4.27221	15.1774	23.2618	null	6.02484	6.58817	-0.840453
hsa-miR-4669	4.72331	5.56484	20.54	16.5708	7.41474	14.4417	9.44203	14.3586	11.0568	11.4379	9.89243	7.52663	null	10.8857	11.5994	24.73	32.5229	14.584	10.1292	-0.883956
hsa-miR-3679-5p	3.66024	5.45228	20.0231	16.3261	14.1576	11.8152	9.48139	10.9902	8.56328	11.2553	21.114	10.7918	4.07771	7.41324	17.7993	24.9064	34.0506	12.9256	14.3802	-0.903588
hsa-miR-6831-5p	2.04193	2.99051	9.01176	6.4536	3.56365	4.77447	4.2907	7.22793	null	4.598	4.64456	7.27505	null	5.63729	null	17.6378	null	6.60612	5.09212	-0.908598
hsa-miR-6124	6.58851	11.8475	29.6801	24.5502	20.4943	20.1709	21.6655	21.3826	15.9818	16.961	22.8727	19.8474	5.93425	18.8115	23.4673	55.4946	48.4289	22.5928	16.5597	-0.936929
hsa-miR-1202	29.8843	24.9532	53.1658	39.2512	13.6432	71.7388	24.2551	20.0322	33.83	52.1747	19.7802	16.2682	8.19452	13.0842	25.9909	45.1885	75.3588	63.6022	44.9041	-0.944734
hsa-miR-4270	18.0818	16.6666	66.4331	40.1457	16.2714	48.7082	21.1322	26.4619	42.1891	38.2818	20.5322	11.372	11.4502	17.2673	34.5442	30.7563	96.2151	61.581	35.5047	-0.967973
hsa-miR-6749-5p	48.6352	34.6945	96.3649	63.5566	17.2374	123.962	29.3935	27.7944	56.1151	91.0301	25.9601	15.4058	9.93418	18.7278	49.9593	79.8171	118.318	106.144	68.1036	-0.978356
hsa-miR-4739	6.71479	4.43058	6.91614	4.85501	2.66278	7.99397	2.10638	1.42096	4.73384	8.14215	3.05686	3.65112	4.55778	3.36405	10.2405	null	null	9.83746	9.84216	-0.979651
hsa-miR-6763-5p	6.51729	null	3.7146	2.94572	4.27676	3.05568	2.57011	3.13649	null	4.87186	6.58022	null	3.5851	2.68863	null	null	null	null	8.48673	-1.0871
hsa-miR-7110-5p	19.769	57.3779	92.2012	64.4926	35.0956	68.4644	38.3424	72.7797	45.3234	36.5282	46.9569	36.5161	14.1784	36.9307	66.6851	191.417	120.704	68.4106	40.285	-1.10895
hsa-miR-4442	4.06631	5.28923	12.8442	9.19107	4.96908	8.56935	10.0558	10.6965	10.6681	8.81596	6.19271	3.19155	null	6.0578	14.8945	14.5717	45.2959	10.44	6.14351	-1.21204
hsa-miR-7107-5p	44.459	63.1872	153.268	136.585	78.2898	90.8866	133.571	164.069	70.3246	73.1309	105.845	57.5	33.5877	79.2001	228.648	496.736	248.671	137.276	90.8036	-1.27114
hsa-miR-4298	2.15874	5.62924	13.457	13.3833	8.68913	9.47014	9.43453	14.4913	7.40684	7.50555	9.26649	14.1894	2.99275	13.245	5.23936	35.4355	36.06	9.9957	7.71661	-1.29261
hsa-miR-4800-5p	null	null	8.83722	6.50946	4.16196	5.66197	4.65863	7.28481	null	3.95832	6.67191	7.34086	null	4.10814	13.0246	25.7432	28.3959	6.15956	5.56574	-1.32657
hsa-miR-630	5.48097	10.7994	5.02051	4.70793	7.80095	6.27937	2.95602	6.39405	null	8.11704	15.2345	12.6987	null	7.58125	null	6.89757	null	null	32.4642	-1.34343
hsa-miR-1229-5p	8.1696	8.39372	18.4091	13.337	8.15849	9.66229	11.6728	13.5457	12.2701	6.95256	7.35185	7.47358	8.55183	9.97997	18.6917	17.1072	82.5244	14.4635	7.11215	-1.48286
hsa-miR-574-3p	null	null	4.27049	null	6.25497	0.822711	14.1079	2.56971	null	null	12.3009	16.4913	null	2.99708	8.1875	38.5194	36.459	11.8986	2.93703	-1.57128
hsa-miR-5196-5p	5.98277	6.15308	6.35891	4.04692	4.95931	19.4934	13.8025	7.646	11.2479	6.65446	2.52922	7.42908	null	null	null	48.198	null	null	3.71577	-1.69349
hsa-miR-5703	4.34254	7.77414	3.89593	3.08081	5.11581	4.13977	2.08291	4.00944	null	6.51291	9.94843	8.44333	null	4.75948	null	null	null	null	17.3296	-1.69775
hsa-miR-642b-3p	2.91229	2.47141	10.5722	7.28264	2.73187	11.2746	5.0006	4.52486	8.93704	5.17104	3.73601	null	null	2.34278	12.2858	9.23033	57.6039	9.29354	4.9306	-1.73312
hsa-miR-8485	null	null	1.97464	null	3.99876	null	7.71286	1.03011	null	null	8.56931	10.1599	2.74736	1.42572	4.71082	36.1089	18.8854	8.93531	2.0355	-1.80997
hsa-miR-6127	17.7112	24.954	13.4958	12.0047	17.8488	17.1082	17.4246	30.0037	14.3593	25.6148	16.8321	10.8249	5.54969	6.90487	8.2458	22.7742	176.447	17.3337	20.5671	-1.89622
hsa-miR-1275	2.31378	3.87038	11.0467	6.72841	2.87389	4.53076	5.38682	5.3256	6.6598	3.56295	3.69373	3.03371	null	2.59871	17.1719	16.5032	58.0188	9.29419	4.44157	-1.97094
hsa-miR-3648	5.9905	7.19546	3.92522	7.45924	2.82342	37.656	2.82364	null	20.817	7.9372	3.42289	null	null	null	null	null	null	64.7202	14.3104	-1.98168
hsa-miR-1246	2.71354	8.44519	null	1.399	5.53362	null	null	29.608	null	null	10.444	7.03113	null	7.62317	null	98.2709	null	null	3.50669	-2.48346
hsa-miR-6716-3p	null	5.20185	5.40466	1.05772	8.30517	1.09013	6.63784	2.71979	null	null	3.27018	10.0087	null	4.38741	null	null	46.232	8.47691	null	-2.50816
hsa-miR-574-5p	null	null	1.63603	null	2.21605	0.765636	3.61625	2.04127	null	null	8.23363	9.11023	6.50291	2.44523	8.86302	61.3566	45.9572	3.84443	1.57207	-2.63308
hsa-miR-3162-3p	null	4.43433	4.81709	0.837063	7.53109	0.891885	10.6943	3.11541	null	null	4.93141	14.9034	null	3.47523	3.39499	null	58.4378	12.0902	null	-2.71627
hsa-miR-940	2.67406	3.23796	null	0.846162	null	1.01979	1.11663	null	1.91691	2.29089	null	null	null	1.16011	8.09325	null	51.4496	3.18394	null	-3.45907
