# Supplementary material for: Serum miRNA Profiling for Early PDAC Diagnosis and Prognosis: A Retrospective Study
Source: Biomedicines. 2021 Jul 20;9(7):845. doi: 10.3390/biomedicines9070845 (PMC8301411; doi:10.3390/biomedicines9070845)
Supplement: Supplementary file 1 [file biomedicines-09-00845-s001.zip › Table S2_long vs. CTRL.xlsx]

## Sheet: SAM Long vs. CTRL (Log2)
	LONG survival PDAC patients								CONTROLS
ID	pz642	pz664	pz708	pz310	pz386	pz585	pz703	pz713	CTRL_287	CTRL_321	CTRL_1078	CTRL_1093	Log2(LONG/Controls)
hsa-miR-6126	2.85944	2.26379	null	0.571893	null	3.01229	3.06854	1.92315	null	null	null	null	null
hsa-miR-371b-5p	1.5057	1.88924	2.8719	2.36843	4.0193	4.33	1.99069	null	null	null	null	null	null
hsa-miR-5585-3p	2.73955	null	null	2.0266	1.63979	null	2.65298	null	null	null	null	null	null
hsa-miR-4327	1.70345	3.0503	2.42704	1.13607	null	1.64749	1.86588	2.95111	null	null	null	null	null
hsa-miR-939-5p	0.339102	null	1.59006	0.679962	null	1.47107	0.797126	2.0951	null	null	null	null	null
hsa-miR-8063	2.55191	null	null	0.503028	null	2.95726	1.68892	null	null	null	null	null	null
hsa-miR-486-5p	2.23712	null	2.2782	null	null	3.48707	0.427985	null	null	null	null	null	null
hsa-miR-4745-5p	2.39152	3.15187	null	0.621149	1.67052	null	1.37899	1.73112	null	null	null	null	null
hsa-miR-2392	1.12627	null	1.19262	0.739893	null	null	0.727284	2.51558	null	null	null	null	null
hsa-miR-4655-3p	3.56298	3.58632	null	1.13064	null	4.18027	3.46937	null	null	null	null	null	null
hsa-miR-150-3p	2.08249	3.40658	2.4624	1.03039	null	2.2183	2.48997	3.34705	null	null	null	0.17782	3.37661
hsa-miR-7975	2.30493	null	null	0.474648	1.84591	3.43772	3.22969	null	null	null	null	1.09124	1.32393
hsa-miR-937-5p	1.2907	2.31246	1.20798	1.11535	null	2.54908	1.75211	2.51465	null	null	2.8142	1.23133	0.777331
hsa-miR-4499	2.50491	null	2.06875	2.04121	null	null	1.65051	3.09235	null	null	2.64166	1.97373	0.429534
hsa-miR-4800-5p	2.86489	null	1.98489	2.7381	2.87595	null	2.03849	3.70316	4.68612	4.82761	2.62283	2.47657	0.404058
hsa-miR-6879-5p	2.35893	2.06371	2.37405	2.46967	2.50055	null	1.89222	1.98393	2.87392	null	2.64499	3.10536	0.393786
hsa-miR-5100	2.02873	3.44079	3.69343	2.79985	3.2946	3.7295	2.00551	3.22925	null	null	2.16527	2.39592	0.341715
hsa-miR-6869-5p	8.04342	8.2531	8.15721	7.3461	7.85109	7.4914	7.58692	7.4323	6.23577	4.16929	7.51026	7.00701	0.214601
hsa-miR-6789-5p	0.671303	null	1.28204	1.09139	1.84989	2.78418	1.7005	null	null	null	null	1.78535	0.186722
hsa-miR-320d	3.10842	1.63749	1.13791	null	null	null	0.72516	null	3.16657	null	null	1.23967	0.172077
hsa-miR-6821-5p	6.66949	6.73563	6.49282	6.49564	6.71931	6.60725	7.17711	6.61902	5.27945	5.00358	6.46972	6.08919	0.166924
hsa-miR-3940-5p	2.07231	2.89913	2.38962	1.86168	3.57407	3.96846	3.41098	2.36619	null	null	2.77326	2.66321	0.0795586
hsa-miR-8485	0.0427966	null	null	3.09918	3.34481	1.45805	0.51169	2.23598	5.17428	4.2392	3.15952	1.02539	0.071546
hsa-miR-6752-5p	2.38425	3.4063	2.91824	2.34483	null	3.02216	2.76667	3.70027	null	null	3.36875	2.13245	0.0394146
hsa-miR-4433a-3p	2.01093	null	2.12959	2.23721	2.50083	4.23589	2.94234	null	null	null	2.65468	2.90209	-0.0540991
hsa-miR-6124	4.41837	3.99836	4.08415	4.51556	4.31088	2.56907	4.23354	4.55258	5.79428	5.59779	4.49779	4.04961	-0.0811299
hsa-miR-6803-5p	2.1219	null	3.23999	3.62662	4.24266	4.04097	3.07875	2.22224	null	null	null	3.47994	-0.0825299
hsa-miR-3196	2.74983	3.40838	2.64828	1.66785	null	3.08726	1.9581	1.99897	null	null	2.56439	2.16657	-0.124378
hsa-miR-4669	3.84384	3.46687	3.51575	3.30632	2.912	null	3.44437	3.53598	4.62819	5.02338	3.86631	3.34045	-0.124422
hsa-miR-4534	2.53054	null	2.71086	2.44272	1.73078	null	1.91214	2.10693	3.09262	null	2.89934	2.74294	-0.161336
hsa-miR-1587	1.606	null	2.48869	3.53289	4.0047	3.76962	2.40702	null	null	null	null	3.73777	-0.22535
hsa-miR-4463	1.69833	null	2.15637	2.02039	2.05621	3.76522	3.48213	3.11705	null	null	3.00037	2.99212	-0.228044
hsa-miR-4763-3p	5.60532	5.58787	5.47486	4.72378	3.7947	5.20606	5.14946	5.22326	null	null	6.07351	4.71532	-0.232819
hsa-miR-4270	4.72584	5.3988	5.25859	4.35981	3.50741	3.5173	4.10997	5.11037	4.94281	6.58819	5.94441	5.14994	-0.23771
hsa-miR-3162-5p	3.32395	3.42087	3.17233	3.10223	3.88246	2.96692	2.87938	3.20719	4.44328	4.11953	2.83771	3.35176	-0.28458
hsa-miR-6769b-5p	3.8182	3.26742	3.62167	4.69278	3.9772	1.67151	3.47955	4.5179	5.10048	5.12115	4.08923	3.73527	-0.330207
hsa-miR-1202	4.32425	5.08023	5.70528	4.30598	4.02398	3.03466	3.70975	4.69994	5.49788	6.2357	5.991	5.48877	-0.330842
hsa-miR-5739	2.86635	3.37335	3.26635	2.73674	2.4778	3.16661	3.07885	3.88766	3.21807	null	3.29916	3.52302	-0.352152
hsa-miR-6867-5p	2.83795	null	2.22217	2.67758	2.67778	null	2.09498	3.92385	4.53989	null	2.59092	2.71988	-0.361066
hsa-miR-7847-3p	4.88227	4.52696	4.51923	4.4768	4.19434	3.01129	4.28229	4.07676	5.88652	5.67942	4.8865	4.18398	-0.426607
hsa-miR-6831-5p	2.85358	null	2.20101	2.21554	2.86296	null	2.495	null	4.1406	null	2.7238	2.34827	-0.427018
hsa-miR-6088	6.50684	6.42994	6.31577	6.14743	5.83274	5.69392	6.16074	5.97142	7.00695	7.29961	7.28848	6.79141	-0.435794
hsa-miR-4442	3.41906	3.41523	3.14012	2.63057	1.67426	null	2.5988	3.89671	3.8651	5.50131	3.38405	2.61906	-0.43957
hsa-miR-1275	2.41294	2.73548	1.83307	1.88508	1.60109	null	1.3778	4.10198	4.04467	5.85845	3.21633	2.15107	-0.450594
hsa-miR-1207-5p	4.7582	5.0862	5.4563	4.94182	4.08031	4.54194	4.73546	5.72141	5.08901	6.06535	5.70302	5.32758	-0.451831
hsa-miR-6812-5p	1.81265	1.96592	1.34995	1.82504	1.54868	null	0.776427	1.63671	2.42075	null	2.15369	2.33296	-0.453365
hsa-miR-574-5p	1.02947	null	null	3.04153	3.18749	2.70109	1.28997	3.1478	5.93915	5.52222	1.94277	0.652667	-0.463201
hsa-miR-6740-5p	3.68401	3.20623	3.0646	3.64782	3.87228	1.84267	3.53607	3.87006	4.88817	4.68226	3.25238	3.18059	-0.492007
hsa-miR-1229-5p	3.75976	3.61707	2.79754	2.87811	2.9018	3.09623	3.31904	4.22432	4.09653	6.36675	3.85434	2.83029	-0.496866
hsa-miR-6763-5p	1.64915	null	2.28447	2.71814	null	1.84201	1.42687	null	null	null	null	3.08521	-0.535981
hsa-miR-940	null	0.938783	1.19591	null	null	null	0.214256	3.01672	null	5.68509	1.67081	null	-0.546463
hsa-miR-574-3p	1.36161	null	null	3.62069	4.04363	null	1.58356	3.03342	5.26751	5.1882	3.57272	1.55436	-0.549616
hsa-miR-1225-5p	5.24958	6.14213	5.68566	5.04166	3.76824	4.2453	4.64019	6.2386	5.4961	7.10394	6.56081	5.46678	-0.57951
hsa-miR-8072	1.06216	null	2.46387	4.0753	2.32857	null	1.44234	2.87201	2.98204	null	2.79651	3.54547	-0.582259
hsa-miR-1246	4.88791	null	null	3.3846	2.81376	null	2.93039	null	6.61869	null	null	1.81011	-0.583642
hsa-miR-1281	-0.00134464	null	null	1.6854	3.33683	null	0.00140522	1.0805	2.05469	6.54369	3.65334	null	-0.586925
hsa-miR-7110-5p	6.18546	5.50218	5.19094	5.55327	5.19046	3.82562	5.20675	6.05929	7.58058	6.91533	6.09615	5.33217	-0.599647
hsa-miR-4788	4.11315	3.77987	4.07396	2.19243	1.43907	null	2.14931	2.94753	null	6.29802	3.70823	2.02229	-0.599764
hsa-miR-5196-5p	2.93471	3.49158	2.73432	1.33869	2.89318	null	null	null	5.5909	null	null	1.89366	-0.629132
hsa-miR-6085	2.53885	3.57349	3.58797	1.76048	1.79036	null	0.383175	1.88444	3.4567	3.87761	3.6354	3.08837	-0.65814
hsa-miR-6127	4.90707	3.84391	4.67891	4.07314	3.43628	2.47241	2.78761	3.04366	4.50933	7.46309	4.11551	4.36227	-0.666601
hsa-miR-3162-3p	1.63942	null	null	2.302	3.89757	null	1.79711	1.76341	null	5.86883	3.59576	null	-0.680822
hsa-miR-7107-5p	7.35816	6.13596	6.19241	6.72581	5.84549	5.06986	6.30743	7.83698	8.95634	7.9581	7.10093	6.50468	-0.692128
hsa-miR-4298	3.85711	2.88886	2.90796	3.21202	3.82674	1.58147	3.72738	2.38939	5.14712	5.17233	3.32131	2.94797	-0.696644
hsa-miR-3679-5p	3.45815	3.09816	3.49254	4.40013	3.43187	2.02776	2.89011	4.15375	4.63845	5.08961	3.69216	3.84601	-0.711028
hsa-miR-3195	1.37848	2.98316	1.13255	1.70786	null	1.87814	0.884213	null	null	null	2.3049	2.5881	-0.72636
hsa-miR-6749-5p	4.79672	5.81032	6.50827	4.69822	3.9454	3.3124	4.22711	5.64268	6.31863	6.88652	6.72988	6.08966	-0.748597
hsa-miR-642a-3p	5.22029	5.58463	5.41692	5.35417	3.82723	null	4.32865	6.06293	6.47759	6.54488	6.06619	5.05837	-0.796789
hsa-miR-5703	2.0034	null	2.7033	3.31447	3.07781	null	2.2508	null	null	null	null	4.11516	-0.815065
hsa-miR-4739	0.506867	2.24301	3.02541	1.61205	1.86834	2.18833	1.7502	3.35622	null	null	3.29829	3.29898	-0.849194
hsa-miR-6716-3p	1.4435	null	null	1.70937	3.32318	null	2.13337	null	null	5.53082	3.08354	null	-0.973528
