# Supplementary material for: Serum miRNA Profiling for Early PDAC Diagnosis and Prognosis: A Retrospective Study
Source: Biomedicines. 2021 Jul 20;9(7):845. doi: 10.3390/biomedicines9070845 (PMC8301411; doi:10.3390/biomedicines9070845)
Supplement: Supplementary file 1 [file biomedicines-09-00845-s001.zip › Table S3_Short-CTRL_03-03-2020.xlsx]

## Sheet: SAM Log2(Short-CTRL)
	SHORT survival PDAC patients							CONTROLS
ID	pz301	pz699	pz550	pz607	pz354	pz517	pz584	CTRL_287	CTRL_321	CTRL_1078	CTRL_1093	Log2(SHORT/controls)
hsa-miR-5585-3p	2.54252	1.78314	null	1.88974	3.03996	1.84409	0.791147	null	null	null	null	null
hsa-miR-4745-5p	1.51434	1.94921	2.22765	1.5616	1.77462	1.24224	2.2619	null	null	null	null	null
hsa-miR-4327	2.17467	null	2.43265	2.40504	1.10247	1.94381	2.19187	null	null	null	null	null
hsa-miR-4655-3p	2.54708	null	2.47071	2.43719	2.14371	2.01618	3.10693	null	null	null	null	null
hsa-miR-371b-5p	3.2541	3.52571	null	1.21403	1.9793	0.786356	1.63623	null	null	null	null	null
hsa-miR-3135b	1.90805	2.71278	0.627128	1.12738	2.03015	1.29972	1.91808	null	null	null	null	null
hsa-miR-939-5p	2.06116	2.10816	0.718806	0.856512	0.0638019	0.974086	null	null	null	null	null	null
hsa-miR-8063	1.7719	2.58565	1.48527	0.997997	1.8572	1.00741	2.07629	null	null	null	null	null
hsa-miR-2392	1.03501	null	2.19985	1.70071	0.545589	0.817103	1.4935	null	null	null	null	null
hsa-miR-150-3p	2.51436	null	2.3543	2.48021	0.349816	2.0136	2.79128	null	null	null	0.17782	3.55082
hsa-miR-1268b	2.79698	3.08141	1.69621	0.993614	1.22895	1.60208	0.502243	null	null	null	0.989551	0.780868
hsa-miR-6869-5p	7.80302	8.04658	7.86447	7.79572	7.35358	7.40397	8.50277	6.23577	4.16929	7.51026	7.00701	0.328595
hsa-miR-4516	8.83606	10.1353	9.44354	8.99579	9.69652	8.80556	10.0055	8.78695	5.90566	8.3619	7.13191	0.319424
hsa-miR-4687-3p	8.56332	7.92817	7.43261	7.03711	7.01197	7.81062	6.72914	5.70554	5.53007	6.86765	6.59552	0.280879
hsa-miR-4532	3.56955	3.3213	1.70034	1.73446	2.68509	1.30685	2.85796	null	null	2.84046	1.20084	0.28011
hsa-miR-6089	10.1526	10.8286	10.5534	10.596	10.5384	10.5867	10.2609	8.60718	6.77412	9.72604	10.583	0.235184
hsa-miR-6800-5p	7.67764	7.57395	7.86799	7.99993	7.7048	7.58888	7.71775	6.75502	4.49947	7.59273	7.44441	0.234495
hsa-miR-6722-3p	3.126	2.31345	1.33845	2.79521	2.92753	1.3864	1.62357	null	null	2.27659	1.52531	0.221106
hsa-miR-6821-5p	7.08548	6.19634	6.23123	6.54929	6.65554	6.69087	6.65321	5.27945	5.00358	6.46972	6.08919	0.204536
hsa-miR-7975	1.3525	2.50188	null	-0.069243	2.36553	0.0264699	null	null	null	null	1.09124	0.179041
hsa-miR-3610	2.75264	2.31499	2.80331	3.34461	4.20541	3.637	4.23565	null	null	4.18908	2.0097	0.102524
hsa-miR-6794-5p	3.0945	null	2.54931	2.23346	1.61468	2.5656	0.516606	null	null	1.80514	2.37891	0.00252905
hsa-miR-3196	3.36634	1.70511	2.85276	2.29935	1.02259	2.49706	2.75097	null	null	2.56439	2.16657	-0.00560272
hsa-miR-6752-5p	3.33447	1.50418	3.13865	3.19479	2.21052	2.81723	2.43892	null	null	3.36875	2.13245	-0.0468683
hsa-miR-7108-5p	2.92027	3.85445	2.51276	2.04844	1.7824	2.06713	2.62087	null	null	null	2.68224	-0.076474
hsa-miR-6088	5.97031	6.18294	6.91155	6.81201	6.30025	6.62152	6.28288	7.00695	7.29961	7.28848	6.79141	-0.140023
hsa-miR-4530	5.31617	5.951	4.11862	4.67035	5.7801	5.41901	5.3751	null	null	5.09263	6.79169	-0.183376
hsa-miR-1227-5p	2.71336	1.93643	null	0.758352	2.77022	1.6206	1.76409	null	null	1.70096	2.68888	-0.187682
hsa-miR-4778-5p	null	null	2.93192	2.38735	1.69066	2.58746	2.20856	3.37113	null	2.4576	2.28217	-0.195384
hsa-miR-6769b-5p	2.69644	3.19815	4.10035	4.15072	4.30204	4.38513	4.52461	5.10048	5.12115	4.08923	3.73527	-0.207112
hsa-miR-483-5p	null	2.48211	3.584	3.28514	3.17118	3.09353	3.30149	4.97565	null	2.99694	2.96129	-0.209088
hsa-miR-1202	4.90132	4.64115	5.73243	5.29466	3.77011	6.16468	4.60022	5.49788	6.2357	5.991	5.48877	-0.210652
hsa-miR-7110-5p	4.30517	5.84242	6.52671	6.01106	5.13322	6.09728	5.26087	7.58058	6.91533	6.09615	5.33217	-0.211659
hsa-miR-4499	0.532089	null	3.18772	2.37671	1.63862	2.15201	2.0508	null	null	2.64166	1.97373	-0.213931
hsa-miR-7107-5p	5.4744	5.98156	7.25991	7.09365	6.29075	6.506	7.06146	8.95634	7.9581	7.10093	6.50468	-0.225937
hsa-miR-6791-5p	3.02676	2.78289	2.01795	1.73255	2.76154	1.8936	1.36616	null	null	null	2.60588	-0.227368
hsa-miR-3195	2.76742	null	1.93087	0.916869	2.8935	2.21439	1.78064	null	null	2.3049	2.5881	-0.231401
hsa-miR-4271	0.667315	null	1.88665	1.08854	0.323397	1.37672	1.53342	null	null	null	1.34702	-0.233155
hsa-miR-5787	3.77192	4.11628	4.13804	4.24036	2.43874	4.39154	3.06826	null	4.03556	4.20138	4.95069	-0.233933
hsa-miR-4270	4.17646	4.05889	6.05383	5.32717	4.02427	5.60609	4.40137	4.94281	6.58819	5.94441	5.14994	-0.234771
hsa-miR-3940-5p	2.86279	2.79319	2.03291	2.2805	1.87672	2.50045	1.57087	null	null	2.77326	2.66321	-0.257488
hsa-miR-937-5p	1.56086	2.33712	2.04502	1.51091	0.889999	1.41504	2.00205	null	null	2.8142	1.23133	-0.267748
hsa-miR-6124	2.71995	3.56652	4.89142	4.61766	4.35715	4.33421	4.43733	5.79428	5.59779	4.49779	4.04961	-0.270703
hsa-miR-320e	0.653705	2.79078	1.22477	0.2962	-0.043379	0.58418	0.917828	null	null	null	1.11116	-0.275931
hsa-miR-4534	1.68717	1.49512	3.58162	2.96098	1.70097	2.89842	2.32753	3.09262	null	2.89934	2.74294	-0.291578
hsa-miR-6740-5p	1.35953	3.29257	3.94915	3.67786	3.59083	3.42631	3.41943	4.88817	4.68226	3.25238	3.18059	-0.302044
hsa-miR-4433a-3p	3.02376	2.48176	1.83255	2.26724	2.33555	1.9974	1.74371	null	null	2.65468	2.90209	-0.310569
hsa-miR-3141	1.45377	2.08233	3.33657	3.30895	2.4602	3.39264	3.35277	4.66279	4.04664	2.73521	2.53997	-0.336089
hsa-miR-4669	2.2398	2.47634	4.36036	4.05058	2.8904	3.85217	3.2391	4.62819	5.02338	3.86631	3.34045	-0.352378
hsa-miR-5196-5p	2.58081	2.62131	2.66878	2.01683	2.31014	4.28492	3.78685	5.5909	null	null	1.89366	-0.370024
hsa-miR-3679-5p	1.87194	2.44686	4.32359	4.02911	3.82351	3.56258	3.2451	4.63845	5.08961	3.69216	3.84601	-0.374811
hsa-miR-6812-5p	1.03336	null	2.38887	2.05231	1.52679	1.85957	1.67784	2.42075	null	2.15369	2.33296	-0.390513
hsa-miR-6879-5p	1.91506	1.55903	2.3281	2.35144	2.48131	2.2677	2.23955	2.87392	null	2.64499	3.10536	-0.410294
hsa-miR-6867-5p	0.949003	null	2.9946	2.91528	2.29361	2.78743	2.77116	4.53989	null	2.59092	2.71988	-0.421394
hsa-miR-4442	2.02372	2.40306	3.68304	3.20023	2.31298	3.09919	3.32996	3.8651	5.50131	3.38405	2.61906	-0.423668
hsa-miR-4463	2.45751	null	2.08055	2.22232	2.06807	2.40349	2.09654	null	null	3.00037	2.99212	-0.431676
hsa-miR-572	2.93808	2.8075	0.713594	0.872211	3.60645	2.04039	2.12305	null	null	2.48081	3.44705	-0.458267
hsa-miR-4507	3.3991	3.70159	1.18687	1.97913	3.90618	2.10368	2.40923	2.98539	null	null	4.37565	-0.463397
hsa-miR-4298	1.11019	2.49294	3.75029	3.74236	3.11921	3.24339	3.23795	5.14712	5.17233	3.32131	2.94797	-0.488183
hsa-miR-4800-5p	null	null	3.14359	2.70254	2.05726	2.5013	2.21991	4.68612	4.82761	2.62283	2.47657	-0.532956
hsa-miR-6831-5p	1.02993	1.58039	3.17181	2.6901	1.83336	2.25534	2.10121	4.1406	null	2.7238	2.34827	-0.551987
hsa-miR-4739	2.74734	2.14749	2.78997	2.27947	1.41293	2.99891	1.07477	null	null	3.29829	3.29898	-0.579605
hsa-miR-4741	2.19459	1.9562	2.41414	2.9049	1.65701	2.57175	1.70914	null	4.40269	3.36071	2.31181	-0.609547
hsa-miR-4730	null	null	2.66666	0.735483	3.04919	0.155043	3.18152	null	null	3.01007	null	-0.620726
hsa-miR-630	2.45443	3.43288	2.32783	2.23509	2.96365	2.65062	1.56366	2.78609	null	null	5.02078	-0.632288
hsa-miR-6789-5p	2.23611	null	0.734968	0.744663	0.991563	1.44041	0.707945	null	null	null	1.78535	-0.643873
hsa-miR-6763-5p	2.70427	null	1.89321	1.55862	2.09652	1.61149	1.36183	null	null	null	3.08521	-0.721566
hsa-miR-8485	null	null	0.981589	null	1.99955	null	2.94726	5.17428	4.2392	3.15952	1.02539	-0.782681
hsa-miR-1275	1.21025	1.95247	3.46554	2.75027	1.52301	2.17975	2.42943	4.04467	5.85845	3.21633	2.15107	-0.784838
hsa-miR-3648	2.58268	2.84709	1.97277	2.89903	1.49744	5.23481	1.49756	null	null	6.01614	3.83899	-0.896333
hsa-miR-574-3p	null	null	2.0944	null	2.645	-0.281543	3.81843	5.26751	5.1882	3.57272	1.55436	-0.912897
hsa-miR-6756-5p	1.64348	null	1.57671	0.573595	0.718146	1.07002	0.368084	null	null	null	1.9463	-0.972803
hsa-miR-5703	2.11854	2.95868	1.96197	1.62331	2.35496	2.04955	1.0586	null	null	null	4.11516	-1.02806
hsa-miR-4433b-3p	1.9133	null	0.778127	1.05518	1.05003	1.03786	0.416882	null	null	null	2.16567	-1.0556
hsa-miR-1246	1.44018	3.07813	null	0.484394	2.46822	null	null	6.61869	null	null	1.81011	-1.17404
hsa-miR-6716-3p	null	2.37902	2.4342	0.080961	3.05401	0.124503	2.73071	null	5.53082	3.08354	null	-1.25829
hsa-miR-3162-3p	null	2.14872	2.26816	-0.256593	2.91286	-0.16507	3.41876	null	5.86883	3.59576	null	-1.45918
hsa-miR-1281	null	1.46311	0.52133	null	0.796993	null	1.88786	2.05469	6.54369	3.65334	null	-1.80675
hsa-miR-574-5p	null	null	0.710202	null	1.14799	-0.385269	1.85449	5.93915	5.52222	1.94277	0.652667	-2.07879
hsa-miR-940	1.41903	1.69508	null	-0.240994	null	0.028272	0.15915	null	5.68509	1.67081	null	-2.58704
