# Supplementary material for: Serum miRNA Profiling for Early PDAC Diagnosis and Prognosis: A Retrospective Study
Source: Biomedicines. 2021 Jul 20;9(7):845. doi: 10.3390/biomedicines9070845 (PMC8301411; doi:10.3390/biomedicines9070845)
Supplement: Supplementary file 1 [file biomedicines-09-00845-s001.zip › Table S4_short-long.xlsx]

## Sheet: SAM Log2(short-long)
	SHORT survival PDAC patients							LONG survival PDAC patients
ID	pz301	pz699	pz550	pz607	pz354	pz517	pz584	pz642	pz664	pz708	pz310	pz386	pz585	pz703	pz713	Log2(Short/Long)
hsa-miR-4271	1.58811	null	3.69775	2.12658	1.25127	2.59677	2.89471	1.69336	null	null	1.49028	null	null	null	2.73498	0.257998
hsa-miR-939-5p	4.17323	4.31141	1.64582	1.81066	1.04522	1.9644	null	1.26497	null	3.01063	1.6021	null	2.77228	1.73764	4.27255	0.0283157
hsa-miR-2392	2.04913	null	4.5943	3.2506	1.45962	1.76187	2.81571	2.18293	null	2.28568	1.67005	null	null	1.65552	5.71828	-0.0254683
hsa-miR-6879-5p	3.7713	2.94655	5.02144	5.10335	5.58404	4.81553	4.7225	5.12991	4.1806	5.18394	5.53917	5.65903	null	3.71206	3.95569	-0.0616562
hsa-miR-8485	null	null	1.97464	null	3.99876	null	7.71286	1.03011	null	null	8.56931	10.1599	2.74736	1.42572	4.71082	-0.0654657
hsa-miR-4778-5p	null	null	7.63125	5.23196	3.22805	6.01041	4.62213	4.98763	null	4.13971	4.55415	5.42376	null	2.87466	11.6961	-0.0705623
hsa-miR-2861	93.5404	79.1359	62.6265	89.4104	130.074	70.9252	93.0762	76.2854	106.244	98.4896	98.6511	135.932	80.9445	97.2644	60.2341	-0.0925588
hsa-miR-6821-5p	135.813	73.3303	75.1255	93.6555	100.813	103.313	100.651	101.793	106.568	90.0604	90.2364	105.369	97.4945	144.719	98.2933	-0.0970733
hsa-miR-6763-5p	6.51729	null	3.7146	2.94572	4.27676	3.05568	2.57011	3.13649	null	4.87186	6.58022	null	3.5851	2.68863	null	-0.117279
hsa-miR-638	110.458	94.7553	68.5676	95.8463	185.704	106.269	109.803	86.4112	127.247	111.328	138.133	192.184	110.718	121.018	84.9817	-0.140856
hsa-miR-4499	1.44602	null	9.11173	5.19349	3.11367	4.44446	4.14335	5.67613	null	4.19522	4.11589	null	null	3.13944	8.52887	-0.165357
hsa-miR-6800-5p	204.739	190.541	233.616	255.988	208.63	192.522	210.51	348.623	295.145	206.379	170.513	235.307	254.892	265.375	147.14	-0.169358
hsa-miR-6850-5p	32.6681	20.2521	26.2305	41.4992	34.6086	48.4913	52.1015	33.5796	40.6198	34.992	33.4102	17.3128	57.66	68.9021	43.9119	-0.176213
hsa-miR-5585-3p	5.82605	3.44175	null	3.70568	8.22466	3.59027	1.73045	6.67863	null	null	4.07444	3.11621	null	6.28967	null	-0.189364
hsa-miR-937-5p	2.95029	5.05292	4.12679	2.8499	1.85318	2.66667	4.00568	2.44648	4.96729	2.31014	2.16648	null	5.85261	3.36851	5.71461	-0.190643
hsa-miR-3610	6.7395	4.97603	6.98039	10.1585	18.4483	12.4407	18.8389	10.8011	14.6667	5.98252	8.94716	10.2439	15.6063	23.6618	null	-0.194268
hsa-miR-4745-5p	2.85668	3.86162	4.68369	2.95181	3.42147	2.36566	4.79621	5.24709	8.88809	null	1.5381	3.18329	null	2.60087	3.31985	-0.213114
hsa-miR-4634	36.7314	23.5843	19.2384	30.2556	36.0494	15.8135	43.4302	66.497	39.2235	17.6553	16.054	30.7801	45.8965	46.6122	9.91004	-0.217945
hsa-miR-6752-5p	10.0873	2.83662	8.80699	9.15646	4.62842	7.04808	5.42234	5.22072	10.6022	7.55922	5.07999	null	8.1238	6.80536	12.9985	-0.232814
hsa-miR-1915-3p	68.0923	56.2959	16.1726	36.5525	48.0934	32.29	45.2704	27.4477	42.813	59.0643	42.9162	88.5694	73.7322	56.8553	18.2251	-0.243444
hsa-miR-4800-5p	null	null	8.83722	6.50946	4.16196	5.66197	4.65863	7.28481	null	3.95832	6.67191	7.34086	null	4.10814	13.0246	-0.243915
hsa-miR-3135b	3.75302	6.55585	1.54449	2.18461	4.08448	2.46181	3.77919	3.96525	null	null	4.50303	null	null	3.9706	null	-0.252532
hsa-miR-1587	11.3266	13.6657	null	2.51988	12.339	2.98506	3.49477	3.04408	null	5.61268	11.5746	16.0522	13.6386	5.30378	null	-0.253368
hsa-miR-6125	273.28	276.121	144.714	211.317	243.829	170.714	198.839	262.5	282.457	267.104	223.858	423.786	292.969	265.763	79.2256	-0.273192
hsa-miR-4466	55.8497	44	21.2528	38.3344	61.6136	37.5961	40.386	42.2582	40.5514	34.9531	44.2187	75.2759	47.5253	90.2151	38.1369	-0.273664
hsa-miR-718	3.23819	4.96732	2.36583	4.0721	3.35057	3.90132	3.95029	2.59022	5.37409	3.78473	3.0492	4.48304	null	7.55969	null	-0.27691
hsa-miR-6867-5p	1.93054	null	7.9701	7.54372	4.90282	6.90401	6.82655	7.15003	null	4.66595	6.3978	6.39871	null	4.27221	15.1774	-0.28843
hsa-miR-1273g-3p	12.0664	10.5185	3.77157	7.599	19.3951	7.08093	10.8113	15.7141	8.29001	5.47717	12.401	10.8339	19.153	24.9322	3.51659	-0.301121
hsa-miR-6831-5p	2.04193	2.99051	9.01176	6.4536	3.56365	4.77447	4.2907	7.22793	null	4.598	4.64456	7.27505	null	5.63729	null	-0.31241
hsa-miR-5100	14.6303	7.95829	1.38555	5.69066	9.54937	6.92534	3.35588	4.08046	10.8588	12.937	6.96368	9.81232	13.2645	4.0153	9.37778	-0.334162
hsa-miR-4788	5.69053	14.4616	7.96262	7.3429	3.64298	9.37207	4.45718	17.3054	13.7358	16.8416	4.57075	2.71146	null	4.43615	7.71428	-0.346854
hsa-miR-328-5p	55.5376	9.77315	5.61904	33.6761	27.7811	29.2141	35.7213	18.7612	34.8702	32.9551	32.6106	5.55863	40.7106	52.0839	69.5455	-0.348333
hsa-miR-3665	98.8414	128.048	70.9002	88.9325	129.383	89.152	132.252	170.062	120.929	88.9668	91.8199	220.341	168.896	162.259	52.8095	-0.352414
hsa-miR-150-3p	5.71345	null	5.11346	5.57978	1.2744	4.03789	6.92242	4.23537	10.6043	5.51133	2.04258	null	4.65346	5.61766	10.1757	-0.358477
hsa-miR-486-5p	1.60048	11.2548	1.53151	4.6887	null	5.0363	1.2599	4.71453	null	4.85074	null	null	11.2128	1.34535	null	-0.387316
hsa-miR-483-5p	null	5.58713	11.992	9.74822	9.00783	8.53581	9.85931	10.2978	null	5.6624	10.5442	10.9817	null	8.34086	25.9182	-0.390542
hsa-miR-8063	3.41503	6.00287	2.79969	1.99722	3.62303	2.0103	4.21722	5.8641	null	null	1.41718	null	7.76647	3.22416	null	-0.410024
hsa-miR-574-3p	null	null	4.27049	null	6.25497	0.822711	14.1079	2.56971	null	null	12.3009	16.4913	null	2.99708	8.1875	-0.419101
hsa-miR-134-5p	6.45191	null	5.06966	3.72313	2.94731	5.50527	2.57024	2.73693	null	4.6412	3.31247	null	7.53096	5.61925	11.4165	-0.424643
hsa-miR-7704	70.793	70.7033	17.1707	26.975	56.4627	22.9273	39.5113	26.7153	42.3103	56.9698	63.2742	143.515	76.8463	46.2175	18.4803	-0.446594
hsa-miR-7108-5p	7.56988	14.4646	5.7071	4.13658	3.43998	4.19052	6.15121	4.87647	5.54092	6.17281	3.14674	22.0511	14.6393	6.02081	null	-0.451732
hsa-miR-6728-5p	5.60172	null	4.92446	3.22318	2.64224	4.85202	2.56674	2.69963	null	4.04195	2.98549	null	7.77185	4.58155	10.5484	-0.454559
hsa-miR-6789-5p	4.71124	null	1.66436	1.67558	1.98834	2.71398	1.63348	1.59251	null	2.43183	2.13079	3.60474	6.88847	3.25013	null	-0.467894
hsa-miR-6803-5p	11.0044	15.0584	2.11258	4.94461	12.754	3.6783	4.42451	4.35267	null	9.44785	12.3516	18.9308	16.4608	8.44884	4.66617	-0.46797
hsa-miR-6126	4.42677	null	2.8047	4.33209	4.23522	3.15202	5.1089	7.25732	4.80251	null	1.48647	null	8.06844	8.38926	3.79249	-0.490254
hsa-miR-6722-3p	8.73013	4.97072	2.5288	6.9413	7.60808	2.61426	3.08137	6.35335	null	4.13062	5.07445	4.42471	12.0314	11.5865	7.77078	-0.494082
hsa-miR-1281	null	2.75702	1.43528	null	1.73748	null	3.70086	0.999068	null	null	3.2163	10.1038	null	1.00097	2.11477	-0.534351
hsa-miR-4463	5.49269	null	4.2297	4.66644	4.19327	5.29081	4.27682	3.24524	null	4.4579	4.05693	4.15892	13.597	11.1744	8.6761	-0.588022
hsa-miR-6068	26.5685	24.6152	3.99673	6.11203	29.2166	8.15902	11.4105	6.47053	15.816	17.2775	22.4508	60.3239	45.0714	18.8941	3.51947	-0.593481
hsa-miR-320e	1.5732	6.92002	2.33718	1.22791	0.97038	1.49919	1.88927	5.47972	null	null	null	null	null	1.61048	null	-0.596049
hsa-miR-4507	10.5495	13.0103	2.27658	3.94254	14.9926	4.29803	5.31192	4.47416	null	6.44866	14.4056	24.8525	18.2859	9.20142	4.7865	-0.600487
hsa-miR-4433a-3p	8.13282	5.58578	3.56165	4.81401	5.04744	3.9928	3.34896	4.03042	null	4.37592	4.71485	5.66012	18.8421	7.68657	null	-0.616316
hsa-miR-5703	4.34254	7.77414	3.89593	3.08081	5.11581	4.13977	2.08291	4.00944	null	6.51291	9.94843	8.44333	null	4.75948	null	-0.63146
hsa-miR-3940-5p	7.27423	6.93161	4.09231	4.85846	3.67238	5.65862	2.97084	4.20558	7.45978	5.24021	3.6343	11.9097	15.654	10.6367	5.15576	-0.656952
hsa-miR-371b-5p	9.54071	11.5172	null	2.31985	3.94303	1.72471	3.10852	2.83962	3.70441	7.32029	5.1638	16.2155	20.1122	3.97428	null	-0.661375
hsa-miR-6791-5p	8.14978	6.88229	4.05007	3.32316	6.7812	3.7156	2.57783	2.90039	null	6.85657	4.77557	14.3772	11.602	8.34199	null	-0.683858
hsa-miR-630	5.48097	10.7994	5.02051	4.70793	7.80095	6.27937	2.95602	6.39405	null	8.11704	15.2345	12.6987	null	7.58125	null	-0.702242
hsa-miR-4532	11.8725	9.99566	3.24976	3.32754	6.43123	2.47401	7.24992	10.2525	14.3356	2.31702	2.45345	5.09358	30.0518	8.3513	null	-0.707969
hsa-miR-4787-5p	21.197	24.567	2.86362	5.00557	8.82839	3.1107	6.46255	4.79753	10.3367	15.6053	10.9177	53.8448	37.179	11.5366	3.57763	-0.844188
hsa-miR-940	2.67406	3.23796	null	0.846162	null	1.01979	1.11663	null	1.91691	2.29089	null	null	null	1.16011	8.09325	-0.919729
hsa-miR-1227-5p	6.55847	3.82759	null	1.69156	6.82214	3.07503	3.3966	1.1866	null	4.68957	5.42673	16.8095	14.9171	5.35887	null	-0.931458
hsa-miR-4741	4.5776	3.88038	5.33003	7.48966	3.15363	5.9453	3.26966	3.00711	5.9263	7.1038	3.28286	2.56072	4.59745	4.25913	42.6978	-0.93338
hsa-miR-4655-3p	5.84452	null	5.54317	5.41586	4.41898	4.04511	8.61549	11.8185	12.0113	null	2.18956	null	18.1295	11.076	null	-0.967787
hsa-miR-7975	2.55355	5.66423	null	0.953138	5.15343	1.01852	null	4.94143	null	null	1.38958	3.5948	10.8357	9.38065	null	-0.974216
hsa-miR-5001-5p	20.128	23.0201	2.63719	6.07144	10.3197	4.15991	8.35947	4.86437	7.87516	17.1754	13.6119	66.054	44.5114	17.6711	4.30442	-1.04439
hsa-miR-572	7.66388	7.00069	1.63988	1.83047	12.18	4.11357	4.35615	1.65564	6.55276	5.48707	9.12329	29.8331	23.0381	8.09479	null	-1.1112
hsa-miR-6756-5p	3.12418	null	2.98288	1.48823	1.64507	2.09947	1.29064	1.22101	null	null	3.13103	null	11.2201	null	null	-1.30206
hsa-miR-4433b-3p	3.7667	null	1.7149	2.07798	2.07057	2.05318	1.33504	null	null	null	2.12756	null	11.9859	3.41333	null	-1.42901
hsa-miR-574-5p	null	null	1.63603	null	2.21605	0.765636	3.61625	2.04127	null	null	8.23363	9.11023	6.50291	2.44523	8.86302	-1.59054
hsa-miR-1246	2.71354	8.44519	null	1.399	5.53362	null	null	29.608	null	null	10.444	7.03113	null	7.62317	null	-1.59641
hsa-miR-451a	1.42274	66.134	null	5.27787	8.29024	null	null	9.80706	3.22511	null	14.1651	2.45639	621.062	17.2821	null	-2.45666
