# Supplementary material for: Serum miRNA Profiling for Early PDAC Diagnosis and Prognosis: A Retrospective Study
Source: Biomedicines. 2021 Jul 20;9(7):845. doi: 10.3390/biomedicines9070845 (PMC8301411; doi:10.3390/biomedicines9070845)
Supplement: Supplementary file 1 [file biomedicines-09-00845-s001.zip › Table S5_miRTarBase prediction.xlsx]

## Sheet: Foglio1
Entrez ID	miRNA	Gene Symbol	RefSeq ID	Description	Experimental Evidences	Pubmed ID
18	hsa-mir-6088	ABAT	NM_000663	4-aminobutyrate aminotransferase	HITS-CLIP	19536157
20	hsa-mir-320e	ABCA2	NM_001606	ATP binding cassette subfamily A member 2	HITS-CLIP	23706177
20	hsa-mir-6089	ABCA2	NM_001606	ATP binding cassette subfamily A member 2	HITS-CLIP	23706177
22	hsa-mir-4327	ABCB7	NM_001271696	ATP binding cassette subfamily B member 7	PAR-CLIP	27292025
22	hsa-mir-940	ABCB7	NM_001271696	ATP binding cassette subfamily B member 7	PAR-CLIP	27292025
23	hsa-mir-3135b	ABCF1	NM_001025091	ATP binding cassette subfamily F member 1	PAR-CLIP	22012620;21572407
23	hsa-mir-7847-3p	ABCF1	NM_001025091	ATP binding cassette subfamily F member 1	PAR-CLIP	23592263
23	hsa-mir-940	ABCF1	NM_001025091	ATP binding cassette subfamily F member 1	PAR-CLIP	23592263;23824327
27	hsa-mir-2861	ABL2	NM_001136000	ABL proto-oncogene 2, non-receptor tyrosine kinase	PAR-CLIP	21572407
27	hsa-mir-3135b	ABL2	NM_001136000	ABL proto-oncogene 2, non-receptor tyrosine kinase	HITS-CLIP	24906430
27	hsa-mir-8485	ABL2	NM_001136000	ABL proto-oncogene 2, non-receptor tyrosine kinase	PAR-CLIP	27292025
31	hsa-mir-6769b-5p	ACACA	NM_000664	acetyl-CoA carboxylase alpha	PAR-CLIP	26701625
31	hsa-mir-6879-5p	ACACA	NM_000664	acetyl-CoA carboxylase alpha	PAR-CLIP	26701625
33	hsa-mir-6089	ACADL	NM_001608	acyl-CoA dehydrogenase long chain	PAR-CLIP	23592263
36	hsa-mir-5100	ACADSB	NM_001330174	acyl-CoA dehydrogenase short/branched chain	HITS-CLIP	19536157
51	hsa-mir-4433a-3p	ACOX1	NM_001185039	acyl-CoA oxidase 1	HITS-CLIP	23824327;27292025
51	hsa-mir-5196-5p	ACOX1	NM_001185039	acyl-CoA oxidase 1	HITS-CLIP	23824327
51	hsa-mir-6756-5p	ACOX1	NM_001185039	acyl-CoA oxidase 1	PAR-CLIP	27292025
51	hsa-mir-6769b-5p	ACOX1	NM_001185039	acyl-CoA oxidase 1	PAR-CLIP	27292025
51	hsa-mir-7107-5p	ACOX1	NM_001185039	acyl-CoA oxidase 1	HITS-CLIP	19536157
55	hsa-mir-320e	ACP3	NM_001099	acid phosphatase 3	PAR-CLIP	22100165
55	hsa-mir-6752-5p	ACP3	NM_001099	acid phosphatase 3	PAR-CLIP	22100165
55	hsa-mir-7110-5p	ACP3	NM_001099	acid phosphatase 3	PAR-CLIP	22100165
60	hsa-mir-1275	ACTB	NM_001101	actin beta	PAR-CLIP	23592263
60	hsa-mir-937-5p	ACTB	NM_001101	actin beta	PAR-CLIP	23592263;21572407;26701625;27292025
70	hsa-mir-5196-5p	ACTC1	NM_005159	actin alpha cardiac muscle 1	HITS-CLIP	27418678
70	hsa-mir-6127	ACTC1	NM_005159	actin alpha cardiac muscle 1	HITS-CLIP	27418678
70	hsa-mir-6831-5p	ACTC1	NM_005159	actin alpha cardiac muscle 1	HITS-CLIP	27418678
71	hsa-mir-1202	ACTG1	NM_001199954	actin gamma 1	PAR-CLIP	23446348;20371350;26701625
71	hsa-mir-6867-5p	ACTG1	NM_001199954	actin gamma 1	PAR-CLIP	23446348;20371350
90	hsa-mir-7975	ACVR1	NM_001105	activin A receptor type 1	PAR-CLIP	21572407
91	hsa-mir-1915-3p	ACVR1B	NM_004302	activin A receptor type 1B	PAR-CLIP	23592263
91	hsa-mir-371b-5p	ACVR1B	NM_004302	activin A receptor type 1B	PAR-CLIP	21572407
91	hsa-mir-4270	ACVR1B	NM_004302	activin A receptor type 1B	PAR-CLIP	23592263
91	hsa-mir-4739	ACVR1B	NM_004302	activin A receptor type 1B	PAR-CLIP	23592263;20371350
91	hsa-mir-8485	ACVR1B	NM_004302	activin A receptor type 1B	HITS-CLIP	23824327
93	hsa-mir-574-5p	ACVR2B	NM_001106	activin A receptor type 2B	HITS-CLIP	24906430;23824327;23313552;27292025;27418678
93	hsa-mir-6800-5p	ACVR2B	NM_001106	activin A receptor type 2B	HITS-CLIP	27418678
93	hsa-mir-6831-5p	ACVR2B	NM_001106	activin A receptor type 2B	PAR-CLIP	21572407
93	hsa-mir-6867-5p	ACVR2B	NM_001106	activin A receptor type 2B	HITS-CLIP	24906430;23824327;23313552;27292025;27418678
94	hsa-mir-5787	ACVRL1	NM_000020	activin A receptor like type 1	PAR-CLIP	26701625
94	hsa-mir-940	ACVRL1	NM_000020	activin A receptor like type 1	PAR-CLIP	26701625
95	hsa-mir-1915-3p	ACY1	NM_000666	aminoacylase 1	HITS-CLIP	23313552
95	hsa-mir-671-5p	ACY1	NM_000666	aminoacylase 1	HITS-CLIP	23313552
103	hsa-mir-2392	ADAR	NM_001025107	adenosine deaminase RNA specific	PAR-CLIP	23592263;21572407
103	hsa-mir-5787	ADAR	NM_001025107	adenosine deaminase RNA specific	PAR-CLIP	23592263;21572407
108	hsa-mir-3135b	ADCY2	NM_020546	adenylate cyclase 2	HITS-CLIP	23824327
111	hsa-mir-7847-3p	ADCY5	NM_001199642	adenylate cyclase 5	HITS-CLIP	28735896
115	hsa-mir-1246	ADCY9	NM_001116	adenylate cyclase 9	PAR-CLIP	23446348;21572407;20371350
115	hsa-mir-939-5p	ADCY9	NM_001116	adenylate cyclase 9	PAR-CLIP	23592263
117	hsa-mir-8485	ADCYAP1R1	NM_001118	ADCYAP receptor type I	HITS-CLIP	23824327;23313552;22927820
119	hsa-mir-6127	ADD2	NM_001185054	adducin 2	PAR-CLIP	23592263
119	hsa-mir-940	ADD2	NM_001185054	adducin 2	PAR-CLIP	23592263
120	hsa-mir-1202	ADD3	NM_001121	adducin 3	HITS-CLIP	23824327
128	hsa-mir-371b-5p	ADH5	NM_000671	alcohol dehydrogenase 5 (class III), chi polypeptide	PAR-CLIP	22100165
128	hsa-mir-6088	ADH5	NM_000671	alcohol dehydrogenase 5 (class III), chi polypeptide	HITS-CLIP	23824327
128	hsa-mir-6831-5p	ADH5	NM_000671	alcohol dehydrogenase 5 (class III), chi polypeptide	HITS-CLIP	23313552;26701625;27292025
133	hsa-mir-6769b-5p	ADM	NM_001124	adrenomedullin	PAR-CLIP	21572407
142	hsa-mir-1229-5p	PARP1	NM_001618	poly(ADP-ribose) polymerase 1	PAR-CLIP	21572407
151	hsa-mir-6763-5p	ADRA2B	NM_000682	adrenoceptor alpha 2B	PAR-CLIP	22012620
151	hsa-mir-939-5p	ADRA2B	NM_000682	adrenoceptor alpha 2B	PAR-CLIP	22012620
155	hsa-mir-8485	ADRB3	NM_000025	adrenoceptor beta 3	HITS-CLIP	23824327;23313552;27418678
156	hsa-mir-4270	GRK2	NM_001619	G protein-coupled receptor kinase 2	PAR-CLIP	23592263
156	hsa-mir-642b-3p	GRK2	NM_001619	G protein-coupled receptor kinase 2	PAR-CLIP	23592263
156	hsa-mir-7847-3p	GRK2	NM_001619	G protein-coupled receptor kinase 2	PAR-CLIP	23592263
157	hsa-mir-574-5p	GRK3	NM_001362778	G protein-coupled receptor kinase 3	HITS-CLIP	23824327;22927820;27418678
157	hsa-mir-6867-5p	GRK3	NM_001362778	G protein-coupled receptor kinase 3	HITS-CLIP	23824327;22927820;27418678
157	hsa-mir-8485	GRK3	NM_001362778	G protein-coupled receptor kinase 3	HITS-CLIP	23824327;22927820;27418678
162	hsa-mir-6763-5p	AP1B1	NM_001127	adaptor related protein complex 1 subunit beta 1	PAR-CLIP	26701625
162	hsa-mir-939-5p	AP1B1	NM_001127	adaptor related protein complex 1 subunit beta 1	PAR-CLIP	26701625
164	hsa-mir-939-5p	AP1G1	NM_001030007	adaptor related protein complex 1 subunit gamma 1	PAR-CLIP	22012620
196	hsa-mir-6831-5p	AHR	NM_001621	aryl hydrocarbon receptor	PAR-CLIP	23592263
204	hsa-mir-4739	AK2	NM_001199199	adenylate kinase 2	PAR-CLIP	23592263
204	hsa-mir-6127	AK2	NM_001199199	adenylate kinase 2	PAR-CLIP	23592263
205	hsa-mir-6821-5p	AK4	NM_001005353	adenylate kinase 4	PAR-CLIP	23446348;20371350
205	hsa-mir-6831-5p	AK4	NM_001005353	adenylate kinase 4	PAR-CLIP	23446348;20371350
208	hsa-mir-2861	AKT2	NM_001243027	AKT serine/threonine kinase 2	Luciferase reporter assay;Western blot	27364926
220	hsa-mir-8485	ALDH1A3	NM_000693	aldehyde dehydrogenase 1 family member A3	HITS-CLIP	23313552
221	hsa-mir-4271	ALDH3B1	NM_000694	aldehyde dehydrogenase 3 family member B1	PAR-CLIP	23592263
223	hsa-mir-4516	ALDH9A1	NM_000696	aldehyde dehydrogenase 9 family member A1	PAR-CLIP	26701625
223	hsa-mir-4534	ALDH9A1	NM_000696	aldehyde dehydrogenase 9 family member A1	PAR-CLIP	23592263
223	hsa-mir-4739	ALDH9A1	NM_000696	aldehyde dehydrogenase 9 family member A1	PAR-CLIP	23592263
223	hsa-mir-5703	ALDH9A1	NM_000696	aldehyde dehydrogenase 9 family member A1	PAR-CLIP	26701625
226	hsa-mir-1915-3p	ALDOA	NM_000034	aldolase, fructose-bisphosphate A	HITS-CLIP	23824327
226	hsa-mir-4534	ALDOA	NM_000034	aldolase, fructose-bisphosphate A	PAR-CLIP	20371350
226	hsa-mir-6869-5p	ALDOA	NM_000034	aldolase, fructose-bisphosphate A	HITS-CLIP	23824327;27292025
226	hsa-mir-7107-5p	ALDOA	NM_000034	aldolase, fructose-bisphosphate A	PAR-CLIP	27292025
226	hsa-mir-7847-3p	ALDOA	NM_000034	aldolase, fructose-bisphosphate A	HITS-CLIP	23824327
241	hsa-mir-3135b	ALOX5AP	NM_001204406	arachidonate 5-lipoxygenase activating protein	PAR-CLIP	27292025
241	hsa-mir-320e	ALOX5AP	NM_001204406	arachidonate 5-lipoxygenase activating protein	PAR-CLIP	27292025
246	hsa-mir-6756-5p	ALOX15	NM_001140	arachidonate 15-lipoxygenase	PAR-CLIP	21572407
246	hsa-mir-940	ALOX15	NM_001140	arachidonate 15-lipoxygenase	PAR-CLIP	23592263
248	hsa-mir-4687-3p	ALPI	NM_001631	alkaline phosphatase, intestinal	HITS-CLIP	23313552
262	hsa-mir-4270	AMD1	NM_001033059	adenosylmethionine decarboxylase 1	PAR-CLIP	23592263
262	hsa-mir-574-5p	AMD1	NM_001033059	adenosylmethionine decarboxylase 1	PAR-CLIP	23446348;21572407
262	hsa-mir-6089	AMD1	NM_001033059	adenosylmethionine decarboxylase 1	PAR-CLIP	27292025
262	hsa-mir-6831-5p	AMD1	NM_001033059	adenosylmethionine decarboxylase 1	HITS-CLIP	23313552
262	hsa-mir-6867-5p	AMD1	NM_001033059	adenosylmethionine decarboxylase 1	PAR-CLIP	23446348;21572407
262	hsa-mir-7847-3p	AMD1	NM_001033059	adenosylmethionine decarboxylase 1	PAR-CLIP	23446348;27292025
268	hsa-mir-4433a-3p	AMH	NM_000479	anti-Mullerian hormone	PAR-CLIP	26701625
268	hsa-mir-4442	AMH	NM_000479	anti-Mullerian hormone	PAR-CLIP	26701625
271	hsa-mir-939-5p	AMPD2	NM_001257360	adenosine monophosphate deaminase 2	CLASH	23622248
272	hsa-mir-7975	AMPD3	NM_000480	adenosine monophosphate deaminase 3	PAR-CLIP	22291592
272	hsa-mir-8485	AMPD3	NM_000480	adenosine monophosphate deaminase 3	HITS-CLIP	23824327;23313552;27418678
283	hsa-mir-3135b	ANG	NM_001097577	angiogenin	HITS-CLIP	24906430
283	hsa-mir-4534	ANG	NM_001097577	angiogenin	HITS-CLIP	24906430
283	hsa-mir-574-5p	ANG	NM_001097577	angiogenin	PAR-CLIP	23446348;21572407
283	hsa-mir-6867-5p	ANG	NM_001097577	angiogenin	HITS-CLIP	21572407
286	hsa-mir-1275	ANK1	NM_000037	ankyrin 1	PAR-CLIP	23592263;20371350
286	hsa-mir-2392	ANK1	NM_000037	ankyrin 1	PAR-CLIP	23592263;20371350
286	hsa-mir-4534	ANK1	NM_000037	ankyrin 1	PAR-CLIP	23592263;20371350
286	hsa-mir-6752-5p	ANK1	NM_000037	ankyrin 1	PAR-CLIP	23592263;27292025
286	hsa-mir-7110-5p	ANK1	NM_000037	ankyrin 1	PAR-CLIP	23592263;27292025
288	hsa-mir-8485	ANK3	NM_001149	ankyrin 3	HITS-CLIP	23824327
293	hsa-mir-5787	SLC25A6	NM_001636	solute carrier family 25 member 6	PAR-CLIP	26701625;27292025
293	hsa-mir-940	SLC25A6	NM_001636	solute carrier family 25 member 6	PAR-CLIP	26701625;27292025
307	hsa-mir-1246	ANXA4	NM_001153	annexin A4	HITS-CLIP	27418678
308	hsa-mir-6124	ANXA5	NM_001154	annexin A5	PAR-CLIP	21572407
309	hsa-mir-7847-3p	ANXA6	NM_001155	annexin A6	PAR-CLIP	26701625
317	hsa-mir-2861	APAF1	NM_001160	apoptotic peptidase activating factor 1	HITS-CLIP	23824327
317	hsa-mir-4433a-3p	APAF1	NM_001160	apoptotic peptidase activating factor 1	PAR-CLIP	23592263
317	hsa-mir-940	APAF1	NM_001160	apoptotic peptidase activating factor 1	PAR-CLIP	23592263;23313552
320	hsa-mir-574-5p	APBA1	NM_001163	amyloid beta precursor protein binding family A member 1	HITS-CLIP	27418678
320	hsa-mir-6867-5p	APBA1	NM_001163	amyloid beta precursor protein binding family A member 1	HITS-CLIP	27418678
326	hsa-mir-6088	AIRE	NM_000383	autoimmune regulator	HITS-CLIP	28735896
328	hsa-mir-1915-3p	APEX1	NM_001244249	apurinic/apyrimidinic endodeoxyribonuclease 1	PAR-CLIP	23592263;26701625
328	hsa-mir-6789-5p	APEX1	NM_001244249	apurinic/apyrimidinic endodeoxyribonuclease 1	PAR-CLIP	23592263
331	hsa-mir-2392	XIAP	NM_001167	X-linked inhibitor of apoptosis	HITS-CLIP	23824327;22927820
331	hsa-mir-3135b	XIAP	NM_001167	X-linked inhibitor of apoptosis	HITS-CLIP	23824327
331	hsa-mir-6088	XIAP	NM_001167	X-linked inhibitor of apoptosis	PAR-CLIP	23446348;23824327
331	hsa-mir-6821-5p	XIAP	NM_001167	X-linked inhibitor of apoptosis	HITS-CLIP	23824327
331	hsa-mir-940	XIAP	NM_001167	X-linked inhibitor of apoptosis	PAR-CLIP	21572407
332	hsa-mir-3135b	BIRC5	NM_001012270	baculoviral IAP repeat containing 5	PAR-CLIP	23446348;21572407;20371350
332	hsa-mir-4778-5p	BIRC5	NM_001012270	baculoviral IAP repeat containing 5	PAR-CLIP	20371350
334	hsa-mir-4516	APLP2	NM_001142276	amyloid beta precursor like protein 2	PAR-CLIP	26701625
334	hsa-mir-5703	APLP2	NM_001142276	amyloid beta precursor like protein 2	PAR-CLIP	26701625
334	hsa-mir-6089	APLP2	NM_001142276	amyloid beta precursor like protein 2	PAR-CLIP	26701625
335	hsa-mir-3135b	APOA1	NM_000039	apolipoprotein A1	HITS-CLIP	27418678
335	hsa-mir-5196-5p	APOA1	NM_000039	apolipoprotein A1	PAR-CLIP	23592263;24398324;20371350
335	hsa-mir-6869-5p	APOA1	NM_000039	apolipoprotein A1	PAR-CLIP	22100165
338	hsa-mir-6869-5p	APOB	NM_000384	apolipoprotein B	HITS-CLIP	23824327
345	hsa-mir-4271	APOC3	NM_000040	apolipoprotein C3	Luciferase reporter assay	27624799
351	hsa-mir-1229-5p	APP	NM_000484	amyloid beta precursor protein	HITS-CLIP	23313552
356	hsa-mir-8485	FASLG	NM_000639	Fas ligand	HITS-CLIP	23824327
357	hsa-mir-940	SHROOM2	NM_001320663	shroom family member 2	PAR-CLIP	22291592
360	hsa-mir-6869-5p	AQP3	NM_001318144	aquaporin 3 (Gill blood group)	HITS-CLIP	23313552
360	hsa-mir-8485	AQP3	NM_001318144	aquaporin 3 (Gill blood group)	HITS-CLIP	23824327
363	hsa-mir-6831-5p	AQP6	NM_001652	aquaporin 6	PAR-CLIP	27292025
363	hsa-mir-940	AQP6	NM_001652	aquaporin 6	HITS-CLIP	23824327;27292025
367	hsa-mir-1275	AR	NM_000044	androgen receptor	PAR-CLIP	22012620
367	hsa-mir-4271	AR	NM_000044	androgen receptor	PAR-CLIP	23592263
367	hsa-mir-6867-5p	AR	NM_000044	androgen receptor	PAR-CLIP	21572407
367	hsa-mir-8485	AR	NM_000044	androgen receptor	PAR-CLIP	23446348;21572407;23824327;23313552
368	hsa-mir-1275	ABCC6	NM_001079528	ATP binding cassette subfamily C member 6	PAR-CLIP	23592263;20371350
368	hsa-mir-4516	ABCC6	NM_001079528	ATP binding cassette subfamily C member 6	HITS-CLIP	23824327;23313552;28735896
368	hsa-mir-4739	ABCC6	NM_001079528	ATP binding cassette subfamily C member 6	PAR-CLIP	23592263;20371350
368	hsa-mir-5703	ABCC6	NM_001079528	ATP binding cassette subfamily C member 6	HITS-CLIP	23824327;23313552;28735896
368	hsa-mir-6769b-5p	ABCC6	NM_001079528	ATP binding cassette subfamily C member 6	PAR-CLIP	23592263;20371350
368	hsa-mir-8485	ABCC6	NM_001079528	ATP binding cassette subfamily C member 6	HITS-CLIP	23824327;23313552;28735896
375	hsa-mir-3940-5p	ARF1	NM_001024226	ADP ribosylation factor 1	PAR-CLIP	21572407;20371350
375	hsa-mir-4433b-3p	ARF1	NM_001024226	ADP ribosylation factor 1	PAR-CLIP	23592263;21572407;20371350;27292025
375	hsa-mir-6740-5p	ARF1	NM_001024226	ADP ribosylation factor 1	PAR-CLIP	21572407;20371350
375	hsa-mir-6867-5p	ARF1	NM_001024226	ADP ribosylation factor 1	PAR-CLIP	20371350
377	hsa-mir-6127	ARF3	NM_001659	ADP ribosylation factor 3	PAR-CLIP	23592263
377	hsa-mir-8485	ARF3	NM_001659	ADP ribosylation factor 3	PAR-CLIP;HITS-CLIP	21572407;23824327;23706177
387	hsa-mir-1227-5p	RHOA	NM_001313941	ras homolog family member A	PAR-CLIP	20371350
387	hsa-mir-4687-3p	RHOA	NM_001313941	ras homolog family member A	PAR-CLIP	23592263;26701625
387	hsa-mir-6769b-5p	RHOA	NM_001313941	ras homolog family member A	PAR-CLIP	26701625
388	hsa-mir-6752-5p	RHOB	NM_004040	ras homolog family member B	PAR-CLIP	27292025
388	hsa-mir-6756-5p	RHOB	NM_004040	ras homolog family member B	PAR-CLIP	27292025
388	hsa-mir-7110-5p	RHOB	NM_004040	ras homolog family member B	PAR-CLIP	27292025
389	hsa-mir-4271	RHOC	NM_001042678	ras homolog family member C	PAR-CLIP	26701625
389	hsa-mir-5196-5p	RHOC	NM_001042678	ras homolog family member C	PAR-CLIP	26701625
389	hsa-mir-6763-5p	RHOC	NM_001042678	ras homolog family member C	PAR-CLIP	26701625;27292025
389	hsa-mir-6867-5p	RHOC	NM_001042678	ras homolog family member C	PAR-CLIP	21572407;26701625;27292025
391	hsa-mir-6879-5p	RHOG	NM_001665	ras homolog family member G	PAR-CLIP	26701625
391	hsa-mir-940	RHOG	NM_001665	ras homolog family member G	HITS-CLIP	23313552
392	hsa-mir-6089	ARHGAP1	NM_004308	Rho GTPase activating protein 1	PAR-CLIP	22012620
392	hsa-mir-940	ARHGAP1	NM_004308	Rho GTPase activating protein 1	PAR-CLIP	23592263
396	hsa-mir-1275	ARHGDIA	NM_001185077	Rho GDP dissociation inhibitor alpha	PAR-CLIP	26701625
396	hsa-mir-4270	ARHGDIA	NM_001185077	Rho GDP dissociation inhibitor alpha	PAR-CLIP	20371350;26701625
396	hsa-mir-5196-5p	ARHGDIA	NM_001185077	Rho GDP dissociation inhibitor alpha	PAR-CLIP	26701625
396	hsa-mir-5787	ARHGDIA	NM_001185077	Rho GDP dissociation inhibitor alpha	PAR-CLIP	21572407;20371350;26701625
396	hsa-mir-6752-5p	ARHGDIA	NM_001185077	Rho GDP dissociation inhibitor alpha	PAR-CLIP	26701625
396	hsa-mir-7110-5p	ARHGDIA	NM_001185077	Rho GDP dissociation inhibitor alpha	PAR-CLIP	26701625
402	hsa-mir-4534	ARL2	NM_001199745	ADP ribosylation factor like GTPase 2	PAR-CLIP	26701625
402	hsa-mir-5787	ARL2	NM_001199745	ADP ribosylation factor like GTPase 2	PAR-CLIP	26701625
402	hsa-mir-7847-3p	ARL2	NM_001199745	ADP ribosylation factor like GTPase 2	PAR-CLIP	26701625
405	hsa-mir-8485	ARNT	NM_001197325	aryl hydrocarbon receptor nuclear translocator	HITS-CLIP	23824327;27418678
408	hsa-mir-574-5p	ARRB1	NM_004041	arrestin beta 1	HITS-CLIP	24906430;22927820;21572407;27418678
408	hsa-mir-6126	ARRB1	NM_004041	arrestin beta 1	PAR-CLIP	23592263
408	hsa-mir-6763-5p	ARRB1	NM_004041	arrestin beta 1	PAR-CLIP	23592263
408	hsa-mir-6867-5p	ARRB1	NM_004041	arrestin beta 1	HITS-CLIP	24906430;22927820;21572407;27418678
408	hsa-mir-939-5p	ARRB1	NM_004041	arrestin beta 1	PAR-CLIP	23592263
409	hsa-mir-4271	ARRB2	NM_001257328	arrestin beta 2	PAR-CLIP	23592263
409	hsa-mir-4298	ARRB2	NM_001257328	arrestin beta 2	PAR-CLIP	26701625
409	hsa-mir-5196-5p	ARRB2	NM_001257328	arrestin beta 2	PAR-CLIP	23592263
410	hsa-mir-3135b	ARSA	NM_000487	arylsulfatase A	PAR-CLIP	27292025
410	hsa-mir-4466	ARSA	NM_000487	arylsulfatase A	PAR-CLIP	27292025
410	hsa-mir-4739	ARSA	NM_000487	arylsulfatase A	HITS-CLIP	23824327
410	hsa-mir-6791-5p	ARSA	NM_000487	arylsulfatase A	HITS-CLIP	23824327
410	hsa-mir-940	ARSA	NM_000487	arylsulfatase A	HITS-CLIP	23824327
411	hsa-mir-320e	ARSB	NM_000046	arylsulfatase B	HITS-CLIP	23824327
412	hsa-mir-4271	STS	NM_000351	steroid sulfatase	PAR-CLIP	23592263
412	hsa-mir-6763-5p	STS	NM_000351	steroid sulfatase	PAR-CLIP	23592263
414	hsa-mir-940	ARSD	NM_001669	arylsulfatase D	HITS-CLIP	27418678
430	hsa-mir-4270	ASCL2	NM_005170	achaete-scute family bHLH transcription factor 2	HITS-CLIP	19536157
430	hsa-mir-671-5p	ASCL2	NM_005170	achaete-scute family bHLH transcription factor 2	PAR-CLIP	23592263
430	hsa-mir-6763-5p	ASCL2	NM_005170	achaete-scute family bHLH transcription factor 2	PAR-CLIP	23592263;24398324
430	hsa-mir-939-5p	ASCL2	NM_005170	achaete-scute family bHLH transcription factor 2	PAR-CLIP	23592263;24398324
439	hsa-mir-574-5p	GET3	NM_001371488	guided entry of tail-anchored proteins factor 3, ATPase	PAR-CLIP	26701625
439	hsa-mir-6752-5p	GET3	NM_001371488	guided entry of tail-anchored proteins factor 3, ATPase	PAR-CLIP	26701625
439	hsa-mir-6756-5p	GET3	NM_001371488	guided entry of tail-anchored proteins factor 3, ATPase	PAR-CLIP	26701625
439	hsa-mir-6763-5p	GET3	NM_001371488	guided entry of tail-anchored proteins factor 3, ATPase	PAR-CLIP	26701625
439	hsa-mir-6769b-5p	GET3	NM_001371488	guided entry of tail-anchored proteins factor 3, ATPase	PAR-CLIP	26701625
439	hsa-mir-7110-5p	GET3	NM_001371488	guided entry of tail-anchored proteins factor 3, ATPase	PAR-CLIP	26701625
439	hsa-mir-7847-3p	GET3	NM_001371488	guided entry of tail-anchored proteins factor 3, ATPase	PAR-CLIP	26701625
439	hsa-mir-939-5p	GET3	NM_001371488	guided entry of tail-anchored proteins factor 3, ATPase	PAR-CLIP	26701625
443	hsa-mir-4327	ASPA	NM_000049	aspartoacylase	PAR-CLIP	27292025
443	hsa-mir-940	ASPA	NM_000049	aspartoacylase	PAR-CLIP	27292025
444	hsa-mir-939-5p	ASPH	NM_001164750	aspartate beta-hydroxylase	PAR-CLIP	23592263
445	hsa-mir-8485	ASS1	NM_000050	argininosuccinate synthase 1	PAR-CLIP;HITS-CLIP	21572407;24906430;23824327;23313552;27418678
462	hsa-mir-4687-3p	SERPINC1	NM_000488	serpin family C member 1	HITS-CLIP	23824327
463	hsa-mir-4270	ZFHX3	NM_001164766	zinc finger homeobox 3	PAR-CLIP	23592263
463	hsa-mir-4739	ZFHX3	NM_001164766	zinc finger homeobox 3	PAR-CLIP	23592263
463	hsa-mir-630	ZFHX3	NM_001164766	zinc finger homeobox 3	PAR-CLIP	22012620
471	hsa-mir-371b-5p	ATIC	NM_004044	5-aminoimidazole-4-carboxamide ribonucleotide formyltransferase/IMP cyclohydrolase	HITS-CLIP	23824327
472	hsa-mir-940	ATM	NM_000051	ATM serine/threonine kinase	PAR-CLIP	27292025
478	hsa-mir-8485	ATP1A3	NM_001256213	ATPase Na+/K+ transporting subunit alpha 3	HITS-CLIP	23824327
483	hsa-mir-671-5p	ATP1B3	NM_001679	ATPase Na+/K+ transporting subunit beta 3	HITS-CLIP	23313552
483	hsa-mir-6879-5p	ATP1B3	NM_001679	ATPase Na+/K+ transporting subunit beta 3	HITS-CLIP	23313552
483	hsa-mir-7107-5p	ATP1B3	NM_001679	ATPase Na+/K+ transporting subunit beta 3	HITS-CLIP	23313552
488	hsa-mir-671-5p	ATP2A2	NM_001135765	ATPase sarcoplasmic/endoplasmic reticulum Ca2+ transporting 2	CLASH	23622248
488	hsa-mir-8485	ATP2A2	NM_001135765	ATPase sarcoplasmic/endoplasmic reticulum Ca2+ transporting 2	HITS-CLIP	23824327
489	hsa-mir-4270	ATP2A3	NM_005173	ATPase sarcoplasmic/endoplasmic reticulum Ca2+ transporting 3	PAR-CLIP	23592263
489	hsa-mir-4739	ATP2A3	NM_005173	ATPase sarcoplasmic/endoplasmic reticulum Ca2+ transporting 3	PAR-CLIP	23592263
489	hsa-mir-6127	ATP2A3	NM_005173	ATPase sarcoplasmic/endoplasmic reticulum Ca2+ transporting 3	PAR-CLIP	23592263
498	hsa-mir-371b-5p	ATP5F1A	NM_001001935	ATP synthase F1 subunit alpha	HITS-CLIP	23824327
498	hsa-mir-7847-3p	ATP5F1A	NM_001001935	ATP synthase F1 subunit alpha	PAR-CLIP	27292025
509	hsa-mir-3679-5p	ATP5F1C	NM_001001973	ATP synthase F1 subunit gamma	PAR-CLIP	22100165
515	hsa-mir-3135b	ATP5PB	NM_001688	ATP synthase peripheral stalk-membrane subunit b	HITS-CLIP	27418678
515	hsa-mir-4534	ATP5PB	NM_001688	ATP synthase peripheral stalk-membrane subunit b	HITS-CLIP	27418678
523	hsa-mir-4739	ATP6V1A	NM_001690	ATPase H+ transporting V1 subunit A	HITS-CLIP	19536157
523	hsa-mir-6127	ATP6V1A	NM_001690	ATPase H+ transporting V1 subunit A	HITS-CLIP	19536157
523	hsa-mir-6740-5p	ATP6V1A	NM_001690	ATPase H+ transporting V1 subunit A	HITS-CLIP	23824327
525	hsa-mir-4739	ATP6V1B1	NM_001692	ATPase H+ transporting V1 subunit B1	PAR-CLIP	20371350
525	hsa-mir-6127	ATP6V1B1	NM_001692	ATPase H+ transporting V1 subunit B1	PAR-CLIP	20371350
533	hsa-mir-1915-3p	ATP6V0B	NM_001039457	ATPase H+ transporting V0 subunit b	PAR-CLIP	23592263
537	hsa-mir-320e	ATP6AP1	NM_001183	ATPase H+ transporting accessory protein 1	HITS-CLIP	23313552
537	hsa-mir-5196-5p	ATP6AP1	NM_001183	ATPase H+ transporting accessory protein 1	HITS-CLIP	23313552
537	hsa-mir-6791-5p	ATP6AP1	NM_001183	ATPase H+ transporting accessory protein 1	HITS-CLIP	23313552
538	hsa-mir-6867-5p	ATP7A	NM_000052	ATPase copper transporting alpha	PAR-CLIP;HITS-CLIP	21572407
546	hsa-mir-320e	ATRX	NM_000489	ATRX chromatin remodeler	HITS-CLIP	27418678
560	hsa-mir-6791-5p	AZF1	NA	azoospermia factor 1	HITS-CLIP	23313552
571	hsa-mir-8485	BACH1	NM_001011545	BTB domain and CNC homolog 1	PAR-CLIP	23446348;23824327;22927820;27418678
578	hsa-mir-3940-5p	BAK1	NM_001188	BCL2 antagonist/killer 1	PAR-CLIP	23592263
582	hsa-mir-1229-5p	BBS1	NM_024649	Bardet-Biedl syndrome 1	HITS-CLIP	23824327
595	hsa-mir-2392	CCND1	NM_053056	cyclin D1	PAR-CLIP	23592263;26701625
595	hsa-mir-2861	CCND1	NM_053056	cyclin D1	Luciferase reporter assay;Western blot	27364926
595	hsa-mir-3648	CCND1	NM_053056	cyclin D1	PAR-CLIP	23446348;20371350
595	hsa-mir-3940-5p	CCND1	NM_053056	cyclin D1	qRT-PCR;Western blot	27988424
595	hsa-mir-5196-5p	CCND1	NM_053056	cyclin D1	PAR-CLIP	23592263;23446348;20371350
595	hsa-mir-574-5p	CCND1	NM_053056	cyclin D1	PAR-CLIP	23592263;26701625;27292025;27418678
595	hsa-mir-6867-5p	CCND1	NM_053056	cyclin D1	PAR-CLIP	23592263;26701625;27292025;27418678
595	hsa-mir-7107-5p	CCND1	NM_053056	cyclin D1	PAR-CLIP	24398324;21572407;27292025
596	hsa-mir-1915-3p	BCL2	NM_000633	BCL2 apoptosis regulator	Flow;Luciferase reporter assay;Microarray;qRT-PCR;Western blot	22121083
596	hsa-mir-630	BCL2	NM_000633	BCL2 apoptosis regulator	Immunoblot;Luciferase reporter assay;qRT-PCR	21274007
598	hsa-mir-371b-5p	BCL2L1	NM_001191	BCL2 like 1	PAR-CLIP	26701625
598	hsa-mir-4739	BCL2L1	NM_001191	BCL2 like 1	PAR-CLIP	26701625
598	hsa-mir-5787	BCL2L1	NM_001191	BCL2 like 1	PAR-CLIP	26701625
598	hsa-mir-6127	BCL2L1	NM_001191	BCL2 like 1	PAR-CLIP	23592263;26701625
598	hsa-mir-6752-5p	BCL2L1	NM_001191	BCL2 like 1	PAR-CLIP	26701625
598	hsa-mir-6756-5p	BCL2L1	NM_001191	BCL2 like 1	PAR-CLIP	26701625
598	hsa-mir-6791-5p	BCL2L1	NM_001191	BCL2 like 1	PAR-CLIP	26701625
598	hsa-mir-6879-5p	BCL2L1	NM_001191	BCL2 like 1	PAR-CLIP	26701625
598	hsa-mir-7110-5p	BCL2L1	NM_001191	BCL2 like 1	PAR-CLIP	26701625
599	hsa-mir-630	BCL2L2	NM_001199839	BCL2 like 2	Immunoblot;Luciferase reporter assay;qRT-PCR	21274007;26263387
602	hsa-mir-1229-5p	BCL3	NM_005178	BCL3 transcription coactivator	PAR-CLIP	23592263;26701625
602	hsa-mir-6752-5p	BCL3	NM_005178	BCL3 transcription coactivator	PAR-CLIP	23592263;26701625
602	hsa-mir-7110-5p	BCL3	NM_005178	BCL3 transcription coactivator	PAR-CLIP	23592263;26701625
605	hsa-mir-5196-5p	BCL7A	NM_001024808	BAF chromatin remodeling complex subunit BCL7A	PAR-CLIP	20371350
605	hsa-mir-6756-5p	BCL7A	NM_001024808	BAF chromatin remodeling complex subunit BCL7A	PAR-CLIP	23592263
605	hsa-mir-6769b-5p	BCL7A	NM_001024808	BAF chromatin remodeling complex subunit BCL7A	PAR-CLIP	23592263
610	hsa-mir-6089	HCN2	NM_001194	hyperpolarization activated cyclic nucleotide gated potassium and sodium channel 2	PAR-CLIP	26701625
613	hsa-mir-6125	BCR	NM_004327	BCR activator of RhoGEF and GTPase	PAR-CLIP	23592263;26701625
622	hsa-mir-574-5p	BDH1	NM_004051	3-hydroxybutyrate dehydrogenase 1	HITS-CLIP	24906430;23824327;23313552;21572407;27292025;27418678
622	hsa-mir-6867-5p	BDH1	NM_004051	3-hydroxybutyrate dehydrogenase 1	HITS-CLIP	24906430;23824327;23313552;27292025;27418678
633	hsa-mir-8485	BGN	NM_001711	biglycan	HITS-CLIP	24906430;23824327;27418678
650	hsa-mir-4463	BMP2	NM_001200	bone morphogenetic protein 2	PAR-CLIP	23592263
650	hsa-mir-6756-5p	BMP2	NM_001200	bone morphogenetic protein 2	PAR-CLIP	23592263
651	hsa-mir-7847-3p	BMP3	NM_001201	bone morphogenetic protein 3	PAR-CLIP	21572407;27292025
653	hsa-mir-6740-5p	BMP5	NM_001329754	bone morphogenetic protein 5	HITS-CLIP	23824327
653	hsa-mir-8485	BMP5	NM_001329754	bone morphogenetic protein 5	HITS-CLIP	23824327;23313552;27418678
657	hsa-mir-574-5p	BMPR1A	NM_004329	bone morphogenetic protein receptor type 1A	PAR-CLIP	22012620;21572407;20371350
657	hsa-mir-6867-5p	BMPR1A	NM_004329	bone morphogenetic protein receptor type 1A	PAR-CLIP	22012620;21572407;20371350
657	hsa-mir-7847-3p	BMPR1A	NM_004329	bone morphogenetic protein receptor type 1A	PAR-CLIP	27292025
657	hsa-mir-8485	BMPR1A	NM_004329	bone morphogenetic protein receptor type 1A	HITS-CLIP	23824327
677	hsa-mir-4270	ZFP36L1	NM_001244698	ZFP36 ring finger protein like 1	PAR-CLIP	24398324
677	hsa-mir-4739	ZFP36L1	NM_001244698	ZFP36 ring finger protein like 1	PAR-CLIP	24398324
678	hsa-mir-4778-5p	ZFP36L2	NM_006887	ZFP36 ring finger protein like 2	HITS-CLIP	23313552
678	hsa-mir-671-5p	ZFP36L2	NM_006887	ZFP36 ring finger protein like 2	CLASH	23622248
686	hsa-mir-5100	BTD	NM_001281723	biotinidase	HITS-CLIP	23824327
686	hsa-mir-6125	BTD	NM_001281723	biotinidase	HITS-CLIP	23313552
686	hsa-mir-940	BTD	NM_001281723	biotinidase	PAR-CLIP	23592263;23313552
699	hsa-mir-574-5p	BUB1	NM_001278616	BUB1 mitotic checkpoint serine/threonine kinase	HITS-CLIP	24906430;23824327;21572407
699	hsa-mir-6867-5p	BUB1	NM_001278616	BUB1 mitotic checkpoint serine/threonine kinase	HITS-CLIP	24906430;23824327;21572407
710	hsa-mir-3940-5p	SERPING1	NM_000062	serpin family G member 1	HITS-CLIP	23824327
718	hsa-mir-3135b	C3	NM_000064	complement C3	HITS-CLIP	23824327
718	hsa-mir-320e	C3	NM_000064	complement C3	PAR-CLIP	27292025
718	hsa-mir-7847-3p	C3	NM_000064	complement C3	PAR-CLIP	23592263
718	hsa-mir-940	C3	NM_000064	complement C3	HITS-CLIP	23313552
729	hsa-mir-6800-5p	C6	NM_000065	complement C6	HITS-CLIP	23824327
729	hsa-mir-8485	C6	NM_000065	complement C6	HITS-CLIP	23824327
740	hsa-mir-6126	MRPL49	NM_004927	mitochondrial ribosomal protein L49	PAR-CLIP	20371350
740	hsa-mir-940	MRPL49	NM_004927	mitochondrial ribosomal protein L49	HITS-CLIP	23824327
745	hsa-mir-2861	MYRF	NM_001127392	myelin regulatory factor	PAR-CLIP	22291592
753	hsa-mir-1202	LDLRAD4	NM_001003674	low density lipoprotein receptor class A domain containing 4	HITS-CLIP	19536157
755	hsa-mir-7108-5p	CFAP410	NM_001271440	cilia and flagella associated protein 410	HITS-CLIP	19536157
765	hsa-mir-4433a-3p	CA6	NM_001215	carbonic anhydrase 6	PAR-CLIP	23592263
767	hsa-mir-8485	CA8	NM_001321837	carbonic anhydrase 8	HITS-CLIP	23824327;19536157
773	hsa-mir-4687-3p	CACNA1A	NM_000068	calcium voltage-gated channel subunit alpha1 A	HITS-CLIP	27418678;28735896
774	hsa-mir-5739	CACNA1B	NM_000718	calcium voltage-gated channel subunit alpha1 B	PAR-CLIP	20371350
774	hsa-mir-642b-3p	CACNA1B	NM_000718	calcium voltage-gated channel subunit alpha1 B	HITS-CLIP	23824327
774	hsa-mir-8485	CACNA1B	NM_000718	calcium voltage-gated channel subunit alpha1 B	HITS-CLIP	23824327;27418678
775	hsa-mir-4270	CACNA1C	NM_000719	calcium voltage-gated channel subunit alpha1 C	PAR-CLIP	20371350
775	hsa-mir-5787	CACNA1C	NM_000719	calcium voltage-gated channel subunit alpha1 C	PAR-CLIP	20371350
775	hsa-mir-6763-5p	CACNA1C	NM_000719	calcium voltage-gated channel subunit alpha1 C	PAR-CLIP	20371350
775	hsa-mir-6791-5p	CACNA1C	NM_000719	calcium voltage-gated channel subunit alpha1 C	PAR-CLIP	20371350
775	hsa-mir-939-5p	CACNA1C	NM_000719	calcium voltage-gated channel subunit alpha1 C	PAR-CLIP	20371350
780	hsa-mir-4739	DDR1	NM_001202521	discoidin domain receptor tyrosine kinase 1	PAR-CLIP	26701625
780	hsa-mir-6127	DDR1	NM_001202521	discoidin domain receptor tyrosine kinase 1	PAR-CLIP	26701625
782	hsa-mir-4270	CACNB1	NM_000723	calcium voltage-gated channel auxiliary subunit beta 1	PAR-CLIP	23592263
782	hsa-mir-4271	CACNB1	NM_000723	calcium voltage-gated channel auxiliary subunit beta 1	PAR-CLIP	23592263
782	hsa-mir-5196-5p	CACNB1	NM_000723	calcium voltage-gated channel auxiliary subunit beta 1	PAR-CLIP	23592263
783	hsa-mir-6763-5p	CACNB2	NM_000724	calcium voltage-gated channel auxiliary subunit beta 2	HITS-CLIP	19536157
790	hsa-mir-4463	CAD	NM_001306079	carbamoyl-phosphate synthetase 2, aspartate transcarbamylase, and dihydroorotase	PAR-CLIP	23592263
790	hsa-mir-6089	CAD	NM_001306079	carbamoyl-phosphate synthetase 2, aspartate transcarbamylase, and dihydroorotase	PAR-CLIP	23592263
801	hsa-mir-6867-5p	CALM1	NM_001166106	calmodulin 1	PAR-CLIP	23446348;20371350
805	hsa-mir-1246	CALM2	NM_001305624	calmodulin 2	PAR-CLIP	23592263
808	hsa-mir-4270	CALM3	NM_001329921	calmodulin 3	PAR-CLIP	26701625
808	hsa-mir-6088	CALM3	NM_001329921	calmodulin 3	PAR-CLIP	23446348;26701625
808	hsa-mir-6124	CALM3	NM_001329921	calmodulin 3	PAR-CLIP	23592263
808	hsa-mir-940	CALM3	NM_001329921	calmodulin 3	PAR-CLIP	26701625
810	hsa-mir-1275	CALML3	NM_005185	calmodulin like 3	PAR-CLIP	23592263
810	hsa-mir-940	CALML3	NM_005185	calmodulin like 3	PAR-CLIP	23592263
811	hsa-mir-1275	CALR	NM_004343	calreticulin	PAR-CLIP	23592263
811	hsa-mir-4534	CALR	NM_004343	calreticulin	PAR-CLIP	23592263
811	hsa-mir-4739	CALR	NM_004343	calreticulin	PAR-CLIP	23592263
811	hsa-mir-6124	CALR	NM_004343	calreticulin	PAR-CLIP	23446348;21572407;20371350
811	hsa-mir-6716-3p	CALR	NM_004343	calreticulin	PAR-CLIP	21572407
811	hsa-mir-6752-5p	CALR	NM_004343	calreticulin	PAR-CLIP	23592263
811	hsa-mir-6756-5p	CALR	NM_004343	calreticulin	PAR-CLIP	23592263
811	hsa-mir-7110-5p	CALR	NM_004343	calreticulin	PAR-CLIP	23592263
811	hsa-mir-7847-3p	CALR	NM_004343	calreticulin	PAR-CLIP	23592263
813	hsa-mir-3679-5p	CALU	NM_001130674	calumenin	PAR-CLIP	20371350
813	hsa-mir-6791-5p	CALU	NM_001130674	calumenin	PAR-CLIP	20371350
814	hsa-mir-574-5p	CAMK4	NM_001323374	calcium/calmodulin dependent protein kinase IV	HITS-CLIP	23824327;27418678
814	hsa-mir-6867-5p	CAMK4	NM_001323374	calcium/calmodulin dependent protein kinase IV	HITS-CLIP	23824327;27418678
815	hsa-mir-1275	CAMK2A	NM_001363989	calcium/calmodulin dependent protein kinase II alpha	PAR-CLIP	23592263
815	hsa-mir-4534	CAMK2A	NM_001363989	calcium/calmodulin dependent protein kinase II alpha	PAR-CLIP	23592263
819	hsa-mir-371b-5p	CAMLG	NM_001745	calcium modulating ligand	PAR-CLIP	27292025
819	hsa-mir-940	CAMLG	NM_001745	calcium modulating ligand	HITS-CLIP	23313552
821	hsa-mir-4516	CANX	NM_001024649	calnexin	PAR-CLIP	23592263
821	hsa-mir-5703	CANX	NM_001024649	calnexin	PAR-CLIP	23592263
821	hsa-mir-6126	CANX	NM_001024649	calnexin	PAR-CLIP	21572407
821	hsa-mir-8485	CANX	NM_001024649	calnexin	PAR-CLIP	23592263;24398324;20371350
823	hsa-mir-4739	CAPN1	NM_001198868	calpain 1	PAR-CLIP	26701625
823	hsa-mir-5196-5p	CAPN1	NM_001198868	calpain 1	PAR-CLIP	26701625
823	hsa-mir-6127	CAPN1	NM_001198868	calpain 1	PAR-CLIP	26701625
823	hsa-mir-939-5p	CAPN1	NM_001198868	calpain 1	PAR-CLIP	26701625
826	hsa-mir-6791-5p	CAPNS1	NM_001003962	calpain small subunit 1	PAR-CLIP	26701625
827	hsa-mir-6800-5p	CAPN6	NM_014289	calpain 6	HITS-CLIP	23824327
828	hsa-mir-6756-5p	CAPS	NM_004058	calcyphosine	PAR-CLIP	26701625
828	hsa-mir-6763-5p	CAPS	NM_004058	calcyphosine	PAR-CLIP	26701625
828	hsa-mir-6879-5p	CAPS	NM_004058	calcyphosine	PAR-CLIP	26701625
828	hsa-mir-939-5p	CAPS	NM_004058	calcyphosine	PAR-CLIP	26701625
829	hsa-mir-320e	CAPZA1	NM_006135	capping actin protein of muscle Z-line subunit alpha 1	PAR-CLIP	27292025
829	hsa-mir-4516	CAPZA1	NM_006135	capping actin protein of muscle Z-line subunit alpha 1	HITS-CLIP	23313552
829	hsa-mir-4534	CAPZA1	NM_006135	capping actin protein of muscle Z-line subunit alpha 1	PAR-CLIP	22100165
829	hsa-mir-5703	CAPZA1	NM_006135	capping actin protein of muscle Z-line subunit alpha 1	HITS-CLIP	23313552
829	hsa-mir-6127	CAPZA1	NM_006135	capping actin protein of muscle Z-line subunit alpha 1	HITS-CLIP	23313552
830	hsa-mir-7107-5p	CAPZA2	NM_006136	capping actin protein of muscle Z-line subunit alpha 2	HITS-CLIP	23313552
830	hsa-mir-937-5p	CAPZA2	NM_006136	capping actin protein of muscle Z-line subunit alpha 2	HITS-CLIP	23824327;19536157
832	hsa-mir-4270	CAPZB	NM_001206540	capping actin protein of muscle Z-line subunit beta	HITS-CLIP	23313552
832	hsa-mir-5196-5p	CAPZB	NM_001206540	capping actin protein of muscle Z-line subunit beta	PAR-CLIP	26701625
836	hsa-mir-6124	CASP3	NM_001354777	caspase 3	PAR-CLIP	23592263
838	hsa-mir-6088	CASP5	NM_001136109	caspase 5	PAR-CLIP	22100165
841	hsa-mir-2392	CASP8	NM_001080124	caspase 8	PAR-CLIP	27292025
841	hsa-mir-940	CASP8	NM_001080124	caspase 8	HITS-CLIP	23706177
857	hsa-mir-4463	CAV1	NM_001172895	caveolin 1	PAR-CLIP	20371350
858	hsa-mir-1915-3p	CAV2	NM_001206747	caveolin 2	HITS-CLIP	23824327
861	hsa-mir-6791-5p	RUNX1	NM_001001890	RUNX family transcription factor 1	PAR-CLIP	22012620
861	hsa-mir-8485	RUNX1	NM_001001890	RUNX family transcription factor 1	HITS-CLIP	23824327;23313552;27418678
862	hsa-mir-574-5p	RUNX1T1	NM_001198625	RUNX1 partner transcriptional co-repressor 1	PAR-CLIP	23446348;21572407;24906430;23313552;27418678
862	hsa-mir-6867-5p	RUNX1T1	NM_001198625	RUNX1 partner transcriptional co-repressor 1	PAR-CLIP	23446348;21572407;24906430;23313552;27418678
863	hsa-mir-4433a-3p	CBFA2T3	NM_005187	CBFA2/RUNX1 partner transcriptional co-repressor 3	HITS-CLIP	23313552
864	hsa-mir-6752-5p	RUNX3	NM_001031680	RUNX family transcription factor 3	PAR-CLIP	20371350;26701625
864	hsa-mir-7110-5p	RUNX3	NM_001031680	RUNX family transcription factor 3	PAR-CLIP	20371350;26701625
865	hsa-mir-4327	CBFB	NM_001368707	core-binding factor subunit beta	PAR-CLIP	21572407
867	hsa-mir-7847-3p	CBL	NM_005188	Cbl proto-oncogene	PAR-CLIP	26701625
871	hsa-mir-4463	SERPINH1	NM_001207014	serpin family H member 1	PAR-CLIP	21572407;27292025
871	hsa-mir-940	SERPINH1	NM_001207014	serpin family H member 1	PAR-CLIP	24398324
875	hsa-mir-1202	CBS	NM_000071	cystathionine beta-synthase	PAR-CLIP	20371350
875	hsa-mir-6763-5p	CBS	NM_000071	cystathionine beta-synthase	HITS-CLIP	23824327
875	hsa-mir-7847-3p	CBS	NM_000071	cystathionine beta-synthase	PAR-CLIP	26701625;27292025
875	hsa-mir-939-5p	CBS	NM_000071	cystathionine beta-synthase	HITS-CLIP	23824327
891	hsa-mir-6089	CCNB1	NM_001354844	cyclin B1	HITS-CLIP	23313552
894	hsa-mir-2392	CCND2	NM_001759	cyclin D2	PAR-CLIP	21572407
894	hsa-mir-4516	CCND2	NM_001759	cyclin D2	PAR-CLIP	23592263
894	hsa-mir-5703	CCND2	NM_001759	cyclin D2	PAR-CLIP	23592263
894	hsa-mir-6127	CCND2	NM_001759	cyclin D2	PAR-CLIP	23592263
896	hsa-mir-4270	CCND3	NM_001136017	cyclin D3	PAR-CLIP	22100165
896	hsa-mir-4739	CCND3	NM_001136017	cyclin D3	PAR-CLIP	22100165
899	hsa-mir-1275	CCNF	NM_001323538	cyclin F	HITS-CLIP	23824327
899	hsa-mir-940	CCNF	NM_001323538	cyclin F	PAR-CLIP	23592263
904	hsa-mir-320e	CCNT1	NM_001240	cyclin T1	PAR-CLIP	20371350
904	hsa-mir-4516	CCNT1	NM_001240	cyclin T1	PAR-CLIP	23446348
904	hsa-mir-5703	CCNT1	NM_001240	cyclin T1	PAR-CLIP	23446348
904	hsa-mir-6756-5p	CCNT1	NM_001240	cyclin T1	PAR-CLIP	23592263
904	hsa-mir-6800-5p	CCNT1	NM_001240	cyclin T1	PAR-CLIP	23592263
904	hsa-mir-6867-5p	CCNT1	NM_001240	cyclin T1	PAR-CLIP	23592263
905	hsa-mir-6831-5p	CCNT2	NM_001241	cyclin T2	PAR-CLIP	21572407
908	hsa-mir-5100	CCT6A	NM_001009186	chaperonin containing TCP1 subunit 6A	PAR-CLIP	22012620;26701625
912	hsa-mir-937-5p	CD1D	NM_001319145	CD1d molecule	PAR-CLIP	22100165
915	hsa-mir-371b-5p	CD3D	NM_000732	CD3d molecule	HITS-CLIP	23824327
915	hsa-mir-6740-5p	CD3D	NM_000732	CD3d molecule	HITS-CLIP	23824327
916	hsa-mir-3135b	CD3E	NM_000733	CD3e molecule	PAR-CLIP	23592263
916	hsa-mir-6127	CD3E	NM_000733	CD3e molecule	PAR-CLIP	23592263
920	hsa-mir-5787	CD4	NM_000616	CD4 molecule	PAR-CLIP	23592263
930	hsa-mir-8485	CD19	NM_001178098	CD19 molecule	PAR-CLIP	21572407;20371350;23824327;23313552;27418678
940	hsa-mir-574-5p	CD28	NM_001243077	CD28 molecule	HITS-CLIP	23824327;27418678
940	hsa-mir-6867-5p	CD28	NM_001243077	CD28 molecule	HITS-CLIP	23824327;27418678
942	hsa-mir-6869-5p	CD86	NM_001206924	CD86 molecule	HITS-CLIP	23824327
946	hsa-mir-3135b	SIGLEC6	NM_001177547	sialic acid binding Ig like lectin 6	PAR-CLIP	27292025
948	hsa-mir-8485	CD36	NM_000072	CD36 molecule	HITS-CLIP	23824327;23313552;27418678
949	hsa-mir-5739	SCARB1	NM_001082959	scavenger receptor class B member 1	HITS-CLIP	23824327
953	hsa-mir-671-5p	ENTPD1	NM_001098175	ectonucleoside triphosphate diphosphohydrolase 1	PAR-CLIP	20371350
957	hsa-mir-4433a-3p	ENTPD5	NM_001249	ectonucleoside triphosphate diphosphohydrolase 5 (inactive)	HITS-CLIP	23824327
957	hsa-mir-6769b-5p	ENTPD5	NM_001249	ectonucleoside triphosphate diphosphohydrolase 5 (inactive)	HITS-CLIP	23824327
959	hsa-mir-1275	CD40LG	NM_000074	CD40 ligand	HITS-CLIP	23824327
959	hsa-mir-4499	CD40LG	NM_000074	CD40 ligand	HITS-CLIP	23824327
959	hsa-mir-574-5p	CD40LG	NM_000074	CD40 ligand	HITS-CLIP	23824327;27418678
959	hsa-mir-6867-5p	CD40LG	NM_000074	CD40 ligand	HITS-CLIP	23824327;27418678
960	hsa-mir-4270	CD44	NM_000610	CD44 molecule (Indian blood group)	PAR-CLIP	26701625
960	hsa-mir-4739	CD44	NM_000610	CD44 molecule (Indian blood group)	PAR-CLIP	26701625
966	hsa-mir-6831-5p	CD59	NM_000611	CD59 molecule (CD59 blood group)	PAR-CLIP	23446348;20371350
975	hsa-mir-6126	CD81	NM_001297649	CD81 molecule	PAR-CLIP	23592263
976	hsa-mir-2392	ADGRE5	NM_001025160	adhesion G protein-coupled receptor E5	PAR-CLIP	26701625
976	hsa-mir-4739	ADGRE5	NM_001025160	adhesion G protein-coupled receptor E5	PAR-CLIP	26701625
988	hsa-mir-4433a-3p	CDC5L	NM_001253	cell division cycle 5 like	PAR-CLIP	23592263;21572407
988	hsa-mir-4433b-3p	CDC5L	NM_001253	cell division cycle 5 like	PAR-CLIP	23592263;21572407
988	hsa-mir-5100	CDC5L	NM_001253	cell division cycle 5 like	PAR-CLIP	20371350
994	hsa-mir-6088	CDC25B	NM_001287516	cell division cycle 25B	PAR-CLIP	26701625
994	hsa-mir-642b-3p	CDC25B	NM_001287516	cell division cycle 25B	PAR-CLIP	23592263
1000	hsa-mir-8485	CDH2	NM_001308176	cadherin 2	HITS-CLIP	23824327;27418678
1003	hsa-mir-6879-5p	CDH5	NM_001114117	cadherin 5	HITS-CLIP	19536157
1004	hsa-mir-5196-5p	CDH6	NM_001362435	cadherin 6	PAR-CLIP	23592263
1004	hsa-mir-574-5p	CDH6	NM_001362435	cadherin 6	HITS-CLIP	24906430;23824327;27418678
1004	hsa-mir-6756-5p	CDH6	NM_001362435	cadherin 6	PAR-CLIP	23592263
1004	hsa-mir-6867-5p	CDH6	NM_001362435	cadherin 6	HITS-CLIP	24906430;23824327;27418678
1005	hsa-mir-6089	CDH7	NM_001317214	cadherin 7	HITS-CLIP	23313552
1005	hsa-mir-6127	CDH7	NM_001317214	cadherin 7	PAR-CLIP	22100165
1005	hsa-mir-8485	CDH7	NM_001317214	cadherin 7	HITS-CLIP	23824327
1010	hsa-mir-574-5p	CDH12	NM_001317227	cadherin 12	HITS-CLIP	24906430;27418678
1010	hsa-mir-6867-5p	CDH12	NM_001317227	cadherin 12	HITS-CLIP	24906430;27418678
1017	hsa-mir-4270	CDK2	NM_001290230	cyclin dependent kinase 2	PAR-CLIP	23592263
1017	hsa-mir-5787	CDK2	NM_001290230	cyclin dependent kinase 2	PAR-CLIP	26701625
1017	hsa-mir-6800-5p	CDK2	NM_001290230	cyclin dependent kinase 2	HITS-CLIP	23824327
1019	hsa-mir-3135b	CDK4	NM_000075	cyclin dependent kinase 4	HITS-CLIP	23824327
1021	hsa-mir-371b-5p	CDK6	NM_001145306	cyclin dependent kinase 6	PAR-CLIP	22012620;23824327;23313552;27418678
1021	hsa-mir-4534	CDK6	NM_001145306	cyclin dependent kinase 6	PAR-CLIP	26701625
1021	hsa-mir-5739	CDK6	NM_001145306	cyclin dependent kinase 6	PAR-CLIP	20371350
1021	hsa-mir-6716-3p	CDK6	NM_001145306	cyclin dependent kinase 6	PAR-CLIP	20371350
1021	hsa-mir-7847-3p	CDK6	NM_001145306	cyclin dependent kinase 6	PAR-CLIP	26701625
1021	hsa-mir-8485	CDK6	NM_001145306	cyclin dependent kinase 6	HITS-CLIP	24906430;23824327;23313552;27418678
1026	hsa-mir-371b-5p	CDKN1A	NM_000389	cyclin dependent kinase inhibitor 1A	PAR-CLIP	23592263;24398324;22012620;26701625
1026	hsa-mir-4516	CDKN1A	NM_000389	cyclin dependent kinase inhibitor 1A	PAR-CLIP	23592263;26701625
1026	hsa-mir-5196-5p	CDKN1A	NM_000389	cyclin dependent kinase inhibitor 1A	PAR-CLIP	27292025
1026	hsa-mir-5703	CDKN1A	NM_000389	cyclin dependent kinase inhibitor 1A	PAR-CLIP	23592263;26701625
1026	hsa-mir-574-5p	CDKN1A	NM_000389	cyclin dependent kinase inhibitor 1A	PAR-CLIP	23592263;26701625
1026	hsa-mir-5787	CDKN1A	NM_000389	cyclin dependent kinase inhibitor 1A	PAR-CLIP	26701625
1026	hsa-mir-6089	CDKN1A	NM_000389	cyclin dependent kinase inhibitor 1A	PAR-CLIP	27292025
1026	hsa-mir-6124	CDKN1A	NM_000389	cyclin dependent kinase inhibitor 1A	PAR-CLIP	23592263;26701625
1026	hsa-mir-642b-3p	CDKN1A	NM_000389	cyclin dependent kinase inhibitor 1A	PAR-CLIP	26701625
1026	hsa-mir-6740-5p	CDKN1A	NM_000389	cyclin dependent kinase inhibitor 1A	PAR-CLIP	26701625
1026	hsa-mir-6749-5p	CDKN1A	NM_000389	cyclin dependent kinase inhibitor 1A	PAR-CLIP	27292025
1026	hsa-mir-6752-5p	CDKN1A	NM_000389	cyclin dependent kinase inhibitor 1A	PAR-CLIP	23592263;26701625
1026	hsa-mir-6763-5p	CDKN1A	NM_000389	cyclin dependent kinase inhibitor 1A	PAR-CLIP	26701625
1026	hsa-mir-6831-5p	CDKN1A	NM_000389	cyclin dependent kinase inhibitor 1A	PAR-CLIP	21572407
1026	hsa-mir-6879-5p	CDKN1A	NM_000389	cyclin dependent kinase inhibitor 1A	PAR-CLIP	26701625
1026	hsa-mir-7110-5p	CDKN1A	NM_000389	cyclin dependent kinase inhibitor 1A	PAR-CLIP	23592263;26701625
1026	hsa-mir-8485	CDKN1A	NM_000389	cyclin dependent kinase inhibitor 1A	PAR-CLIP	26701625;27292025
1026	hsa-mir-939-5p	CDKN1A	NM_000389	cyclin dependent kinase inhibitor 1A	PAR-CLIP	22012620;26701625
1027	hsa-mir-3679-5p	CDKN1B	NM_004064	cyclin dependent kinase inhibitor 1B	PAR-CLIP	23446348
1027	hsa-mir-4463	CDKN1B	NM_004064	cyclin dependent kinase inhibitor 1B	PAR-CLIP	23446348
1027	hsa-mir-6763-5p	CDKN1B	NM_004064	cyclin dependent kinase inhibitor 1B	PAR-CLIP	23446348
1027	hsa-mir-6879-5p	CDKN1B	NM_004064	cyclin dependent kinase inhibitor 1B	PAR-CLIP	23446348
1027	hsa-mir-939-5p	CDKN1B	NM_004064	cyclin dependent kinase inhibitor 1B	PAR-CLIP	23446348
1038	hsa-mir-1229-5p	CDR1	NM_004065	cerebellar degeneration related protein 1	PAR-CLIP	22100165
1038	hsa-mir-671-5p	CDR1	NM_004065	cerebellar degeneration related protein 1	Luciferase reporter assay;Microarray;Northern blot;qRT-PCR	21964070
1051	hsa-mir-371b-5p	CEBPB	NM_001285878	CCAAT enhancer binding protein beta	PAR-CLIP	20371350
1051	hsa-mir-4516	CEBPB	NM_001285878	CCAAT enhancer binding protein beta	PAR-CLIP	26701625
1051	hsa-mir-5703	CEBPB	NM_001285878	CCAAT enhancer binding protein beta	PAR-CLIP	26701625
1051	hsa-mir-6127	CEBPB	NM_001285878	CCAAT enhancer binding protein beta	PAR-CLIP	26701625
1052	hsa-mir-4433a-3p	CEBPD	NM_005195	CCAAT enhancer binding protein delta	PAR-CLIP	23592263
1054	hsa-mir-937-5p	CEBPG	NM_001252296	CCAAT enhancer binding protein gamma	PAR-CLIP	20371350
1072	hsa-mir-4270	CFL1	NM_005507	cofilin 1	PAR-CLIP	26701625
1072	hsa-mir-4271	CFL1	NM_005507	cofilin 1	PAR-CLIP	26701625
1072	hsa-mir-4739	CFL1	NM_005507	cofilin 1	PAR-CLIP	26701625
1072	hsa-mir-6124	CFL1	NM_005507	cofilin 1	PAR-CLIP	26701625
1073	hsa-mir-6867-5p	CFL2	NM_001243645	cofilin 2	PAR-CLIP	23446348;21572407
1073	hsa-mir-8485	CFL2	NM_001243645	cofilin 2	PAR-CLIP	23446348;21572407
1073	hsa-mir-940	CFL2	NM_001243645	cofilin 2	PAR-CLIP	23592263
1107	hsa-mir-4463	CHD3	NM_001005271	chromodomain helicase DNA binding protein 3	PAR-CLIP	26701625
1108	hsa-mir-7847-3p	CHD4	NM_001273	chromodomain helicase DNA binding protein 4	PAR-CLIP	26701625
1111	hsa-mir-8485	CHEK1	NM_001114121	checkpoint kinase 1	HITS-CLIP	24906430;23824327;27418678
1112	hsa-mir-574-5p	FOXN3	NM_001085471	forkhead box N3	Luciferase reporter assay;qRT-PCR;Western blot	23133627;23592263;21572407;27418678
1112	hsa-mir-642b-3p	FOXN3	NM_001085471	forkhead box N3	PAR-CLIP	23592263;21572407
1112	hsa-mir-6867-5p	FOXN3	NM_001085471	forkhead box N3	HITS-CLIP	27418678
1131	hsa-mir-371b-5p	CHRM3	NM_000740	cholinergic receptor muscarinic 3	HITS-CLIP	23824327
1131	hsa-mir-6127	CHRM3	NM_000740	cholinergic receptor muscarinic 3	PAR-CLIP	24398324
1141	hsa-mir-6791-5p	CHRNB2	NM_000748	cholinergic receptor nicotinic beta 2 subunit	PAR-CLIP	22291592
1145	hsa-mir-4270	CHRNE	NM_000080	cholinergic receptor nicotinic epsilon subunit	HITS-CLIP	19536157
1164	hsa-mir-1246	CKS2	NM_001827	CDC28 protein kinase regulatory subunit 2	PAR-CLIP	23592263;23446348;20371350;26701625
1164	hsa-mir-574-3p	CKS2	NM_001827	CDC28 protein kinase regulatory subunit 2	PAR-CLIP	23592263;23446348;20371350;26701625
1173	hsa-mir-1275	AP2M1	NM_001025205	adaptor related protein complex 2 subunit mu 1	PAR-CLIP	26701625
1173	hsa-mir-4739	AP2M1	NM_001025205	adaptor related protein complex 2 subunit mu 1	PAR-CLIP	26701625
1173	hsa-mir-5196-5p	AP2M1	NM_001025205	adaptor related protein complex 2 subunit mu 1	PAR-CLIP	23592263
1173	hsa-mir-6127	AP2M1	NM_001025205	adaptor related protein complex 2 subunit mu 1	PAR-CLIP	26701625
1173	hsa-mir-6756-5p	AP2M1	NM_001025205	adaptor related protein complex 2 subunit mu 1	PAR-CLIP	23592263
1173	hsa-mir-6769b-5p	AP2M1	NM_001025205	adaptor related protein complex 2 subunit mu 1	PAR-CLIP	26701625
1174	hsa-mir-3135b	AP1S1	NM_001283	adaptor related protein complex 1 subunit sigma 1	PAR-CLIP	21572407
1174	hsa-mir-6124	AP1S1	NM_001283	adaptor related protein complex 1 subunit sigma 1	PAR-CLIP	23592263;26701625
1174	hsa-mir-6752-5p	AP1S1	NM_001283	adaptor related protein complex 1 subunit sigma 1	PAR-CLIP	26701625
1174	hsa-mir-7110-5p	AP1S1	NM_001283	adaptor related protein complex 1 subunit sigma 1	PAR-CLIP	26701625
1174	hsa-mir-7847-3p	AP1S1	NM_001283	adaptor related protein complex 1 subunit sigma 1	PAR-CLIP	23592263;26701625
1175	hsa-mir-6089	AP2S1	NM_001301076	adaptor related protein complex 2 subunit sigma 1	PAR-CLIP	26701625
1184	hsa-mir-940	CLCN5	NM_000084	chloride voltage-gated channel 5	PAR-CLIP	23592263;23446348;20371350
1185	hsa-mir-3135b	CLCN6	NM_001256959	chloride voltage-gated channel 6	PAR-CLIP	22100165;22291592
1185	hsa-mir-4298	CLCN6	NM_001256959	chloride voltage-gated channel 6	PAR-CLIP	22100165
1186	hsa-mir-6791-5p	CLCN7	NM_001114331	chloride voltage-gated channel 7	HITS-CLIP	23824327
1186	hsa-mir-8485	CLCN7	NM_001114331	chloride voltage-gated channel 7	HITS-CLIP	23824327
1191	hsa-mir-1275	CLU	NM_001831	clusterin	PAR-CLIP	26701625
1191	hsa-mir-2861	CLU	NM_001831	clusterin	PAR-CLIP	26701625
1191	hsa-mir-5787	CLU	NM_001831	clusterin	PAR-CLIP	26701625
1200	hsa-mir-4271	TPP1	NM_000391	tripeptidyl peptidase 1	PAR-CLIP	23592263
1200	hsa-mir-6763-5p	TPP1	NM_000391	tripeptidyl peptidase 1	PAR-CLIP	23592263
1211	hsa-mir-6869-5p	CLTA	NM_001076677	clathrin light chain A	PAR-CLIP	21572407
1213	hsa-mir-574-3p	CLTC	NM_001288653	clathrin heavy chain	Luciferase reporter assay;qRT-PCR;Western blot	25560734
1235	hsa-mir-3135b	CCR6	NM_004367	C-C motif chemokine receptor 6	HITS-CLIP	23824327
1235	hsa-mir-4534	CCR6	NM_004367	C-C motif chemokine receptor 6	HITS-CLIP	23824327;27418678
1235	hsa-mir-6088	CCR6	NM_004367	C-C motif chemokine receptor 6	HITS-CLIP	23824327;27418678
1258	hsa-mir-371b-5p	CNGB1	NM_001135639	cyclic nucleotide gated channel subunit beta 1	PAR-CLIP	22012620
1262	hsa-mir-574-5p	CNGA4	NM_001037329	cyclic nucleotide gated channel subunit alpha 4	HITS-CLIP	23824327;27418678
1262	hsa-mir-6867-5p	CNGA4	NM_001037329	cyclic nucleotide gated channel subunit alpha 4	HITS-CLIP	23824327;27418678
1270	hsa-mir-574-5p	CNTF	NM_000614	ciliary neurotrophic factor	HITS-CLIP	24906430;23824327;21572407;27418678
1270	hsa-mir-6867-5p	CNTF	NM_000614	ciliary neurotrophic factor	HITS-CLIP	24906430;23824327;21572407;27418678
1270	hsa-mir-8485	CNTF	NM_000614	ciliary neurotrophic factor	PAR-CLIP	22012620;24906430;23824327;23313552;27418678
1277	hsa-mir-2392	COL1A1	NM_000088	collagen type I alpha 1 chain	PAR-CLIP	26701625
1277	hsa-mir-4433b-3p	COL1A1	NM_000088	collagen type I alpha 1 chain	PAR-CLIP	26701625
1277	hsa-mir-4800-5p	COL1A1	NM_000088	collagen type I alpha 1 chain	HITS-CLIP	23824327
1277	hsa-mir-5196-5p	COL1A1	NM_000088	collagen type I alpha 1 chain	PAR-CLIP	26701625
1277	hsa-mir-5739	COL1A1	NM_000088	collagen type I alpha 1 chain	PAR-CLIP	26701625
1277	hsa-mir-6752-5p	COL1A1	NM_000088	collagen type I alpha 1 chain	PAR-CLIP	26701625
1277	hsa-mir-7110-5p	COL1A1	NM_000088	collagen type I alpha 1 chain	PAR-CLIP	26701625
1277	hsa-mir-7847-3p	COL1A1	NM_000088	collagen type I alpha 1 chain	PAR-CLIP	26701625
1277	hsa-mir-940	COL1A1	NM_000088	collagen type I alpha 1 chain	PAR-CLIP	26701625
1278	hsa-mir-1275	COL1A2	NM_000089	collagen type I alpha 2 chain	PAR-CLIP	20371350
1278	hsa-mir-4271	COL1A2	NM_000089	collagen type I alpha 2 chain	PAR-CLIP	20371350
1278	hsa-mir-5196-5p	COL1A2	NM_000089	collagen type I alpha 2 chain	PAR-CLIP	20371350
1278	hsa-mir-939-5p	COL1A2	NM_000089	collagen type I alpha 2 chain	PAR-CLIP	20371350
1289	hsa-mir-4516	COL5A1	NM_000093	collagen type V alpha 1 chain	PAR-CLIP	23592263
1289	hsa-mir-5703	COL5A1	NM_000093	collagen type V alpha 1 chain	PAR-CLIP	23592263
1295	hsa-mir-6831-5p	COL8A1	NM_001850	collagen type VIII alpha 1 chain	PAR-CLIP	23592263
1295	hsa-mir-8485	COL8A1	NM_001850	collagen type VIII alpha 1 chain	PAR-CLIP	23446348;21572407;23824327;23313552;27418678
1297	hsa-mir-8485	COL9A1	NM_001377289	collagen type IX alpha 1 chain	HITS-CLIP	23824327;27418678
1303	hsa-mir-8485	COL12A1	NM_004370	collagen type XII alpha 1 chain	HITS-CLIP	23824327
1305	hsa-mir-3135b	COL13A1	NM_001130103	collagen type XIII alpha 1 chain	HITS-CLIP	21572407
1305	hsa-mir-940	COL13A1	NM_001130103	collagen type XIII alpha 1 chain	HITS-CLIP	21572407
1314	hsa-mir-3135b	COPA	NM_001098398	COPI coat complex subunit alpha	PAR-CLIP	23446348
1316	hsa-mir-6867-5p	KLF6	NM_001008490	Kruppel like factor 6	PAR-CLIP	21572407
1317	hsa-mir-574-5p	SLC31A1	NM_001859	solute carrier family 31 member 1	HITS-CLIP	23824327;27418678
1317	hsa-mir-6867-5p	SLC31A1	NM_001859	solute carrier family 31 member 1	HITS-CLIP	23824327;27418678
1317	hsa-mir-6869-5p	SLC31A1	NM_001859	solute carrier family 31 member 1	HITS-CLIP	23824327
1329	hsa-mir-6869-5p	COX5B	NM_001862	cytochrome c oxidase subunit 5B	PAR-CLIP	20371350
1340	hsa-mir-2392	COX6B1	NM_001863	cytochrome c oxidase subunit 6B1	HITS-CLIP	23706177
1340	hsa-mir-5787	COX6B1	NM_001863	cytochrome c oxidase subunit 6B1	HITS-CLIP	23313552
1340	hsa-mir-6088	COX6B1	NM_001863	cytochrome c oxidase subunit 6B1	HITS-CLIP	27418678
1340	hsa-mir-7847-3p	COX6B1	NM_001863	cytochrome c oxidase subunit 6B1	HITS-CLIP	23313552
1340	hsa-mir-937-5p	COX6B1	NM_001863	cytochrome c oxidase subunit 6B1	HITS-CLIP	23706177
1351	hsa-mir-6089	COX8A	NM_004074	cytochrome c oxidase subunit 8A	PAR-CLIP	27292025
1352	hsa-mir-5100	COX10	NM_001303	cytochrome c oxidase assembly factor heme A:farnesyltransferase COX10	PAR-CLIP	23592263;22012620;21572407
1355	hsa-mir-939-5p	COX15	NM_001320974	cytochrome c oxidase assembly homolog COX15	PAR-CLIP	23592263
1363	hsa-mir-4327	CPE	NM_001873	carboxypeptidase E	HITS-CLIP	23313552
1363	hsa-mir-8485	CPE	NM_001873	carboxypeptidase E	HITS-CLIP	23824327
1363	hsa-mir-940	CPE	NM_001873	carboxypeptidase E	HITS-CLIP	23313552
1364	hsa-mir-4271	CLDN4	NM_001305	claudin 4	PAR-CLIP	26701625
1364	hsa-mir-6089	CLDN4	NM_001305	claudin 4	PAR-CLIP	26701625
1368	hsa-mir-1915-3p	CPM	NM_001005502	carboxypeptidase M	HITS-CLIP	23824327
1368	hsa-mir-2392	CPM	NM_001005502	carboxypeptidase M	PAR-CLIP	23446348
1368	hsa-mir-371b-5p	CPM	NM_001005502	carboxypeptidase M	HITS-CLIP	23706177
1368	hsa-mir-5196-5p	CPM	NM_001005502	carboxypeptidase M	PAR-CLIP	23446348
1371	hsa-mir-6869-5p	CPOX	NM_000097	coproporphyrinogen oxidase	PAR-CLIP	22100165
1373	hsa-mir-4778-5p	CPS1	NM_001122633	carbamoyl-phosphate synthase 1	HITS-CLIP	23313552
1373	hsa-mir-630	CPS1	NM_001122633	carbamoyl-phosphate synthase 1	HITS-CLIP	23313552
1374	hsa-mir-4433a-3p	CPT1A	NM_001031847	carnitine palmitoyltransferase 1A	HITS-CLIP	23313552
1389	hsa-mir-7847-3p	CREBL2	NM_001310	cAMP responsive element binding protein like 2	PAR-CLIP	23446348;22012620;21572407;20371350
1398	hsa-mir-1915-3p	CRK	NM_005206	CRK proto-oncogene, adaptor protein	PAR-CLIP	21572407
1398	hsa-mir-4271	CRK	NM_005206	CRK proto-oncogene, adaptor protein	PAR-CLIP	27292025
1398	hsa-mir-4463	CRK	NM_005206	CRK proto-oncogene, adaptor protein	PAR-CLIP	27292025
1398	hsa-mir-4778-5p	CRK	NM_005206	CRK proto-oncogene, adaptor protein	HITS-CLIP	23824327
1398	hsa-mir-5196-5p	CRK	NM_005206	CRK proto-oncogene, adaptor protein	PAR-CLIP	20371350;27292025
1398	hsa-mir-6763-5p	CRK	NM_005206	CRK proto-oncogene, adaptor protein	PAR-CLIP	27292025
1398	hsa-mir-8485	CRK	NM_005206	CRK proto-oncogene, adaptor protein	PAR-CLIP	23446348;20371350
1399	hsa-mir-4433a-3p	CRKL	NM_005207	CRK like proto-oncogene, adaptor protein	PAR-CLIP	23592263;23824327
1399	hsa-mir-4534	CRKL	NM_005207	CRK like proto-oncogene, adaptor protein	PAR-CLIP	20371350
1399	hsa-mir-6867-5p	CRKL	NM_005207	CRK like proto-oncogene, adaptor protein	PAR-CLIP	23446348
1399	hsa-mir-940	CRKL	NM_005207	CRK like proto-oncogene, adaptor protein	HITS-CLIP	23824327
1400	hsa-mir-4516	CRMP1	NM_001014809	collapsin response mediator protein 1	PAR-CLIP	20371350
1400	hsa-mir-5703	CRMP1	NM_001014809	collapsin response mediator protein 1	PAR-CLIP	20371350
1404	hsa-mir-6124	HAPLN1	NM_001884	hyaluronan and proteoglycan link protein 1	HITS-CLIP	23824327
1406	hsa-mir-4327	CRX	NM_000554	cone-rod homeobox	PAR-CLIP	26701625
1406	hsa-mir-6831-5p	CRX	NM_000554	cone-rod homeobox	PAR-CLIP	26701625
1408	hsa-mir-5196-5p	CRY2	NM_001127457	cryptochrome circadian regulator 2	PAR-CLIP	26701625
1408	hsa-mir-6124	CRY2	NM_001127457	cryptochrome circadian regulator 2	PAR-CLIP	23592263;26701625
1408	hsa-mir-6831-5p	CRY2	NM_001127457	cryptochrome circadian regulator 2	PAR-CLIP	23592263;26701625
1408	hsa-mir-7108-5p	CRY2	NM_001127457	cryptochrome circadian regulator 2	HITS-CLIP	23824327;19536157
1408	hsa-mir-8485	CRY2	NM_001127457	cryptochrome circadian regulator 2	HITS-CLIP	23824327;19536157
1431	hsa-mir-4433a-3p	CS	NM_004077	citrate synthase	PAR-CLIP	23592263
1431	hsa-mir-4433b-3p	CS	NM_004077	citrate synthase	PAR-CLIP	23592263
1431	hsa-mir-940	CS	NM_004077	citrate synthase	PAR-CLIP	23592263
1432	hsa-mir-7107-5p	MAPK14	NM_001315	mitogen-activated protein kinase 14	HITS-CLIP	23824327
1434	hsa-mir-371b-5p	CSE1L	NM_001256135	chromosome segregation 1 like	PAR-CLIP	21572407
1434	hsa-mir-4433a-3p	CSE1L	NM_001256135	chromosome segregation 1 like	PAR-CLIP	27292025
1434	hsa-mir-6089	CSE1L	NM_001256135	chromosome segregation 1 like	PAR-CLIP	27292025
1435	hsa-mir-3135b	CSF1	NM_000757	colony stimulating factor 1	PAR-CLIP	20371350
1435	hsa-mir-7847-3p	CSF1	NM_000757	colony stimulating factor 1	PAR-CLIP	20371350
1445	hsa-mir-5787	CSK	NM_001127190	C-terminal Src kinase	PAR-CLIP	26701625
1445	hsa-mir-671-5p	CSK	NM_001127190	C-terminal Src kinase	PAR-CLIP	26701625
1445	hsa-mir-6769b-5p	CSK	NM_001127190	C-terminal Src kinase	PAR-CLIP	26701625
1453	hsa-mir-8485	CSNK1D	NM_001363749	casein kinase 1 delta	HITS-CLIP	23824327
1454	hsa-mir-6756-5p	CSNK1E	NM_001894	casein kinase 1 epsilon	PAR-CLIP	23592263
1457	hsa-mir-3162-3p	CSNK2A1	NM_001362770	casein kinase 2 alpha 1	PAR-CLIP	22012620
1457	hsa-mir-3679-5p	CSNK2A1	NM_001362770	casein kinase 2 alpha 1	PAR-CLIP	22012620
1457	hsa-mir-4271	CSNK2A1	NM_001362770	casein kinase 2 alpha 1	PAR-CLIP	21572407
1463	hsa-mir-574-5p	NCAN	NM_004386	neurocan	PAR-CLIP	20371350
1463	hsa-mir-6867-5p	NCAN	NM_004386	neurocan	PAR-CLIP	20371350
1477	hsa-mir-6127	CSTF1	NM_001033521	cleavage stimulation factor subunit 1	PAR-CLIP	23592263
1477	hsa-mir-8485	CSTF1	NM_001033521	cleavage stimulation factor subunit 1	PAR-CLIP	23446348;20371350
1478	hsa-mir-6756-5p	CSTF2	NM_001306206	cleavage stimulation factor subunit 2	PAR-CLIP	23592263
1482	hsa-mir-5196-5p	NKX2-5	NM_001166175	NK2 homeobox 5	PAR-CLIP	22291592
1482	hsa-mir-6126	NKX2-5	NM_001166175	NK2 homeobox 5	PAR-CLIP	22291592
1487	hsa-mir-5196-5p	CTBP1	NM_001012614	C-terminal binding protein 1	PAR-CLIP	26701625;27292025
1487	hsa-mir-940	CTBP1	NM_001012614	C-terminal binding protein 1	CLASH	23622248
1488	hsa-mir-8485	CTBP2	NM_001083914	C-terminal binding protein 2	PAR-CLIP	23592263;22012620;20371350;24906430;23824327;23313552;27418678
1490	hsa-mir-8485	CCN2	NM_001901	cellular communication network factor 2	PAR-CLIP	22012620;23824327;21572407;27418678
1491	hsa-mir-4433a-3p	CTH	NM_001190463	cystathionine gamma-lyase	PAR-CLIP	27292025
1499	hsa-mir-3162-3p	CTNNB1	NM_001098209	catenin beta 1	Luciferase reporter assay;qRT-PCR;Western blot	26959414
1499	hsa-mir-7108-5p	CTNNB1	NM_001098209	catenin beta 1	HITS-CLIP	23313552
1500	hsa-mir-1202	CTNND1	NM_001085458	catenin delta 1	PAR-CLIP	23592263
1500	hsa-mir-4534	CTNND1	NM_001085458	catenin delta 1	PAR-CLIP	23592263;26701625
1500	hsa-mir-6124	CTNND1	NM_001085458	catenin delta 1	PAR-CLIP	22012620;27292025
1500	hsa-mir-6831-5p	CTNND1	NM_001085458	catenin delta 1	PAR-CLIP	23592263
1510	hsa-mir-574-5p	CTSE	NM_001317331	cathepsin E	PAR-CLIP	21572407;20371350
1510	hsa-mir-6867-5p	CTSE	NM_001317331	cathepsin E	PAR-CLIP	21572407;20371350
1520	hsa-mir-4433a-3p	CTSS	NM_001199739	cathepsin S	HITS-CLIP	23313552
1534	hsa-mir-940	CYB561	NM_001017916	cytochrome b561	HITS-CLIP	23313552
1539	hsa-mir-4669	CYLC2	NM_001340	cylicin 2	HITS-CLIP	23824327;27418678
1539	hsa-mir-574-5p	CYLC2	NM_001340	cylicin 2	HITS-CLIP	24906430;23824327;27418678
1539	hsa-mir-6867-5p	CYLC2	NM_001340	cylicin 2	HITS-CLIP	24906430;23824327;27418678
1540	hsa-mir-4270	CYLD	NM_001042355	CYLD lysine 63 deubiquitinase	HITS-CLIP	23824327
1540	hsa-mir-4739	CYLD	NM_001042355	CYLD lysine 63 deubiquitinase	HITS-CLIP	23824327
1540	hsa-mir-7975	CYLD	NM_001042355	CYLD lysine 63 deubiquitinase	HITS-CLIP	23824327
1540	hsa-mir-8485	CYLD	NM_001042355	CYLD lysine 63 deubiquitinase	PAR-CLIP;HITS-CLIP	21572407
1545	hsa-mir-4298	CYP1B1	NM_000104	cytochrome P450 family 1 subfamily B member 1	PAR-CLIP	23592263
1555	hsa-mir-6752-5p	CYP2B6	NM_000767	cytochrome P450 family 2 subfamily B member 6	PAR-CLIP	23592263
1555	hsa-mir-7110-5p	CYP2B6	NM_000767	cytochrome P450 family 2 subfamily B member 6	PAR-CLIP	23592263
1555	hsa-mir-7847-3p	CYP2B6	NM_000767	cytochrome P450 family 2 subfamily B member 6	PAR-CLIP	23592263
1558	hsa-mir-6749-5p	CYP2C8	NM_000770	cytochrome P450 family 2 subfamily C member 8	PAR-CLIP	27292025
1579	hsa-mir-4270	CYP4A11	NM_000778	cytochrome P450 family 4 subfamily A member 11	PAR-CLIP	23592263
1579	hsa-mir-5196-5p	CYP4A11	NM_000778	cytochrome P450 family 4 subfamily A member 11	PAR-CLIP	23592263
1579	hsa-mir-6756-5p	CYP4A11	NM_000778	cytochrome P450 family 4 subfamily A member 11	PAR-CLIP	23592263
1579	hsa-mir-6769b-5p	CYP4A11	NM_000778	cytochrome P450 family 4 subfamily A member 11	PAR-CLIP	23592263
1579	hsa-mir-940	CYP4A11	NM_000778	cytochrome P450 family 4 subfamily A member 11	PAR-CLIP	23592263
1582	hsa-mir-940	CYP8B1	NM_004391	cytochrome P450 family 8 subfamily B member 1	PAR-CLIP	23592263
1583	hsa-mir-4433b-3p	CYP11A1	NM_000781	cytochrome P450 family 11 subfamily A member 1	PAR-CLIP	23592263
1583	hsa-mir-6756-5p	CYP11A1	NM_000781	cytochrome P450 family 11 subfamily A member 1	PAR-CLIP	23592263
1583	hsa-mir-6769b-5p	CYP11A1	NM_000781	cytochrome P450 family 11 subfamily A member 1	PAR-CLIP	23592263
1591	hsa-mir-8485	CYP24A1	NM_000782	cytochrome P450 family 24 subfamily A member 1	HITS-CLIP	23824327
1595	hsa-mir-4433a-3p	CYP51A1	NM_000786	cytochrome P450 family 51 subfamily A member 1	PAR-CLIP	27292025
1595	hsa-mir-4466	CYP51A1	NM_000786	cytochrome P450 family 51 subfamily A member 1	HITS-CLIP	23824327
1595	hsa-mir-5196-5p	CYP51A1	NM_000786	cytochrome P450 family 51 subfamily A member 1	HITS-CLIP	23824327
1603	hsa-mir-320e	DAD1	NM_001344	defender against cell death 1	PAR-CLIP	27292025
1603	hsa-mir-4669	DAD1	NM_001344	defender against cell death 1	PAR-CLIP	27292025
1604	hsa-mir-6124	CD55	NM_000574	CD55 molecule (Cromer blood group)	HITS-CLIP	23824327
1608	hsa-mir-8485	DGKG	NM_001080744	diacylglycerol kinase gamma	HITS-CLIP	23824327;19536157
1615	hsa-mir-940	DARS1	NM_001293312	aspartyl-tRNA synthetase 1	HITS-CLIP	27418678
1629	hsa-mir-3135b	DBT	NM_001918	dihydrolipoamide branched chain transacylase E2	PAR-CLIP	27292025
1629	hsa-mir-574-5p	DBT	NM_001918	dihydrolipoamide branched chain transacylase E2	PAR-CLIP	23446348;21572407;24906430;23824327;23706177;23313552;22927820;27418678
1629	hsa-mir-6088	DBT	NM_001918	dihydrolipoamide branched chain transacylase E2	PAR-CLIP	23446348
1629	hsa-mir-6752-5p	DBT	NM_001918	dihydrolipoamide branched chain transacylase E2	HITS-CLIP	23706177;21572407
1629	hsa-mir-6867-5p	DBT	NM_001918	dihydrolipoamide branched chain transacylase E2	PAR-CLIP	23446348;21572407;24906430;23824327;23706177;23313552;22927820;27418678
1629	hsa-mir-7110-5p	DBT	NM_001918	dihydrolipoamide branched chain transacylase E2	HITS-CLIP	23706177;21572407
1629	hsa-mir-8485	DBT	NM_001918	dihydrolipoamide branched chain transacylase E2	PAR-CLIP	23446348;24906430;23824327;23706177;23313552;22927820;21572407;27418678
1641	hsa-mir-1229-5p	DCX	NM_000555	doublecortin	HITS-CLIP	23824327
1641	hsa-mir-6127	DCX	NM_000555	doublecortin	PAR-CLIP	23592263
1641	hsa-mir-6752-5p	DCX	NM_000555	doublecortin	PAR-CLIP	23592263
1641	hsa-mir-6756-5p	DCX	NM_000555	doublecortin	PAR-CLIP	23592263
1641	hsa-mir-7110-5p	DCX	NM_000555	doublecortin	PAR-CLIP	23592263
1642	hsa-mir-8485	DDB1	NM_001923	damage specific DNA binding protein 1	HITS-CLIP	23824327
1652	hsa-mir-3679-5p	DDT	NM_001084392	D-dopachrome tautomerase	PAR-CLIP	23592263
1654	hsa-mir-3679-5p	DDX3X	NM_001193416	DEAD-box helicase 3 X-linked	PAR-CLIP	23592263;22012620
1655	hsa-mir-8485	DDX5	NM_001320595	DEAD-box helicase 5	PAR-CLIP	21572407
1656	hsa-mir-1275	DDX6	NM_001257191	DEAD-box helicase 6	PAR-CLIP	23592263
1657	hsa-mir-8485	DMXL1	NM_001290321	Dmx like 1	PAR-CLIP;HITS-CLIP	21572407;24906430;23824327;23706177;23313552;27418678
1663	hsa-mir-4271	DDX11	NM_001257144	DEAD/H-box helicase 11	PAR-CLIP	23592263
1663	hsa-mir-5196-5p	DDX11	NM_001257144	DEAD/H-box helicase 11	PAR-CLIP	23592263
1676	hsa-mir-371b-5p	DFFA	NM_004401	DNA fragmentation factor subunit alpha	HITS-CLIP	23824327
1676	hsa-mir-6752-5p	DFFA	NM_004401	DNA fragmentation factor subunit alpha	PAR-CLIP	23446348
1676	hsa-mir-6831-5p	DFFA	NM_004401	DNA fragmentation factor subunit alpha	PAR-CLIP	20371350
1676	hsa-mir-7107-5p	DFFA	NM_004401	DNA fragmentation factor subunit alpha	HITS-CLIP	27418678
1676	hsa-mir-7110-5p	DFFA	NM_004401	DNA fragmentation factor subunit alpha	PAR-CLIP	23446348
1678	hsa-mir-3135b	TIMM8A	NM_001145951	translocase of inner mitochondrial membrane 8A	HITS-CLIP	23824327
1678	hsa-mir-4534	TIMM8A	NM_001145951	translocase of inner mitochondrial membrane 8A	HITS-CLIP	23824327
1678	hsa-mir-6088	TIMM8A	NM_001145951	translocase of inner mitochondrial membrane 8A	HITS-CLIP	23824327
1678	hsa-mir-630	TIMM8A	NM_001145951	translocase of inner mitochondrial membrane 8A	HITS-CLIP	23824327
1717	hsa-mir-5196-5p	DHCR7	NM_001163817	7-dehydrocholesterol reductase	PAR-CLIP	21572407
1723	hsa-mir-371b-5p	DHODH	NM_001025193	dihydroorotate dehydrogenase (quinone)	HITS-CLIP	23824327;27418678
1723	hsa-mir-8485	DHODH	NM_001025193	dihydroorotate dehydrogenase (quinone)	HITS-CLIP	23824327;23313552;22927820;27418678
1723	hsa-mir-940	DHODH	NM_001025193	dihydroorotate dehydrogenase (quinone)	HITS-CLIP	23313552
1729	hsa-mir-6769b-5p	DIAPH1	NM_001079812	diaphanous related formin 1	PAR-CLIP	26701625
1734	hsa-mir-7975	DIO2	NM_000793	iodothyronine deiodinase 2	HITS-CLIP	23824327
1750	hsa-mir-5739	DLX6	NM_005222	distal-less homeobox 6	PAR-CLIP	23592263;24398324;22012620;26701625;27292025
1750	hsa-mir-6127	DLX6	NM_005222	distal-less homeobox 6	PAR-CLIP	23592263;24398324;22012620;20371350;26701625;27292025
1756	hsa-mir-574-5p	DMD	NM_000109	dystrophin	PAR-CLIP	20371350
1756	hsa-mir-6867-5p	DMD	NM_000109	dystrophin	PAR-CLIP	20371350
1762	hsa-mir-1915-3p	DMWD	NM_004943	DM1 locus, WD repeat containing	HITS-CLIP	19536157
1769	hsa-mir-8485	DNAH8	NM_001206927	dynein axonemal heavy chain 8	HITS-CLIP	23824327
1770	hsa-mir-6831-5p	DNAH9	NM_001372	dynein axonemal heavy chain 9	HITS-CLIP	23706177
1783	hsa-mir-4433a-3p	DYNC1LI2	NM_001286157	dynein cytoplasmic 1 light intermediate chain 2	PAR-CLIP	27292025
1783	hsa-mir-7847-3p	DYNC1LI2	NM_001286157	dynein cytoplasmic 1 light intermediate chain 2	PAR-CLIP	27292025
1783	hsa-mir-940	DYNC1LI2	NM_001286157	dynein cytoplasmic 1 light intermediate chain 2	PAR-CLIP	27292025
1785	hsa-mir-6879-5p	DNM2	NM_001005360	dynamin 2	PAR-CLIP	23592263
1793	hsa-mir-574-5p	DOCK1	NM_001290223	dedicator of cytokinesis 1	PAR-CLIP	20371350
1793	hsa-mir-6867-5p	DOCK1	NM_001290223	dedicator of cytokinesis 1	PAR-CLIP	20371350
1810	hsa-mir-4327	DR1	NM_001938	down-regulator of transcription 1	PAR-CLIP	26701625
1810	hsa-mir-4433a-3p	DR1	NM_001938	down-regulator of transcription 1	PAR-CLIP	26701625;27292025
1810	hsa-mir-7975	DR1	NM_001938	down-regulator of transcription 1	PAR-CLIP	22100165
1820	hsa-mir-8485	ARID3A	NM_005224	AT-rich interaction domain 3A	PAR-CLIP	22012620
1829	hsa-mir-8485	DSG2	NM_001943	desmoglein 2	HITS-CLIP	23824327
1836	hsa-mir-3135b	SLC26A2	NM_000112	solute carrier family 26 member 2	HITS-CLIP	23313552
1836	hsa-mir-6869-5p	SLC26A2	NM_000112	solute carrier family 26 member 2	PAR-CLIP	23592263
1837	hsa-mir-8485	DTNA	NM_001128175	dystrobrevin alpha	HITS-CLIP	23824327
1843	hsa-mir-940	DUSP1	NM_004417	dual specificity phosphatase 1	qRT-PCR;Microarray;Western blot	24675421
1846	hsa-mir-4433a-3p	DUSP4	NM_001394	dual specificity phosphatase 4	PAR-CLIP	26701625
1846	hsa-mir-6089	DUSP4	NM_001394	dual specificity phosphatase 4	PAR-CLIP	26701625
1848	hsa-mir-8485	DUSP6	NM_001946	dual specificity phosphatase 6	HITS-CLIP	23824327
1849	hsa-mir-4739	DUSP7	NM_001947	dual specificity phosphatase 7	PAR-CLIP	23592263;20371350
1849	hsa-mir-6127	DUSP7	NM_001947	dual specificity phosphatase 7	PAR-CLIP	23592263;20371350
1849	hsa-mir-6867-5p	DUSP7	NM_001947	dual specificity phosphatase 7	PAR-CLIP	23446348;20371350
1850	hsa-mir-4271	DUSP8	NM_004420	dual specificity phosphatase 8	PAR-CLIP	27292025
1850	hsa-mir-7107-5p	DUSP8	NM_004420	dual specificity phosphatase 8	PAR-CLIP	27292025
1852	hsa-mir-4270	DUSP9	NM_001318503	dual specificity phosphatase 9	PAR-CLIP	23592263;27292025
1852	hsa-mir-4271	DUSP9	NM_001318503	dual specificity phosphatase 9	PAR-CLIP	23592263
1852	hsa-mir-4516	DUSP9	NM_001318503	dual specificity phosphatase 9	PAR-CLIP	27292025
1852	hsa-mir-4739	DUSP9	NM_001318503	dual specificity phosphatase 9	PAR-CLIP	23592263;27292025
1852	hsa-mir-5703	DUSP9	NM_001318503	dual specificity phosphatase 9	PAR-CLIP	27292025
1859	hsa-mir-1246	DYRK1A	NM_001347721	dual specificity tyrosine phosphorylation regulated kinase 1A	ChIP-seq;Flow;Microarray;qRT-PCR;Western blot	24861464
1869	hsa-mir-6763-5p	E2F1	NM_005225	E2F transcription factor 1	PAR-CLIP	26701625
1869	hsa-mir-939-5p	E2F1	NM_005225	E2F transcription factor 1	PAR-CLIP	26701625
1869	hsa-mir-940	E2F1	NM_005225	E2F transcription factor 1	PAR-CLIP	26701625
1870	hsa-mir-4433b-3p	E2F2	NM_004091	E2F transcription factor 2	PAR-CLIP	23592263
1870	hsa-mir-4669	E2F2	NM_004091	E2F transcription factor 2	HITS-CLIP	23313552
1871	hsa-mir-4271	E2F3	NM_001243076	E2F transcription factor 3	PAR-CLIP	23592263;21572407;26701625;27292025
1871	hsa-mir-4778-5p	E2F3	NM_001243076	E2F transcription factor 3	PAR-CLIP	20371350
1871	hsa-mir-6124	E2F3	NM_001243076	E2F transcription factor 3	PAR-CLIP	23592263;21572407;20371350;26701625;27292025
1871	hsa-mir-6867-5p	E2F3	NM_001243076	E2F transcription factor 3	PAR-CLIP	23592263
1874	hsa-mir-1275	E2F4	NM_001950	E2F transcription factor 4	PAR-CLIP	26701625
1874	hsa-mir-6752-5p	E2F4	NM_001950	E2F transcription factor 4	PAR-CLIP	26701625
1874	hsa-mir-6756-5p	E2F4	NM_001950	E2F transcription factor 4	PAR-CLIP	26701625
1874	hsa-mir-7110-5p	E2F4	NM_001950	E2F transcription factor 4	PAR-CLIP	26701625
1876	hsa-mir-3135b	E2F6	NM_001278275	E2F transcription factor 6	PAR-CLIP	26701625
1876	hsa-mir-6831-5p	E2F6	NM_001278275	E2F transcription factor 6	PAR-CLIP	20371350
1889	hsa-mir-3135b	ECE1	NM_001113347	endothelin converting enzyme 1	PAR-CLIP	27292025
1889	hsa-mir-4270	ECE1	NM_001113347	endothelin converting enzyme 1	PAR-CLIP	26701625
1889	hsa-mir-4271	ECE1	NM_001113347	endothelin converting enzyme 1	PAR-CLIP	26701625
1889	hsa-mir-4669	ECE1	NM_001113347	endothelin converting enzyme 1	HITS-CLIP	28735896
1889	hsa-mir-4687-3p	ECE1	NM_001113347	endothelin converting enzyme 1	PAR-CLIP	26701625
1889	hsa-mir-5787	ECE1	NM_001113347	endothelin converting enzyme 1	PAR-CLIP	26701625
1889	hsa-mir-6127	ECE1	NM_001113347	endothelin converting enzyme 1	PAR-CLIP	26701625
1906	hsa-mir-6800-5p	EDN1	NM_001168319	endothelin 1	PAR-CLIP	23592263
1906	hsa-mir-6831-5p	EDN1	NM_001168319	endothelin 1	PAR-CLIP	23592263
1912	hsa-mir-4516	PHC2	NM_001330488	polyhomeotic homolog 2	PAR-CLIP	26701625
1912	hsa-mir-5703	PHC2	NM_001330488	polyhomeotic homolog 2	PAR-CLIP	26701625
1938	hsa-mir-6124	EEF2	NM_001961	eukaryotic translation elongation factor 2	PAR-CLIP	24398324;23446348;20371350
1938	hsa-mir-939-5p	EEF2	NM_001961	eukaryotic translation elongation factor 2	PAR-CLIP	26701625
1942	hsa-mir-2392	EFNA1	NM_004428	ephrin A1	PAR-CLIP	23592263;26701625
1942	hsa-mir-6763-5p	EFNA1	NM_004428	ephrin A1	PAR-CLIP	23592263
1942	hsa-mir-6769b-5p	EFNA1	NM_004428	ephrin A1	PAR-CLIP	23592263
1942	hsa-mir-939-5p	EFNA1	NM_004428	ephrin A1	PAR-CLIP	23592263
1942	hsa-mir-940	EFNA1	NM_004428	ephrin A1	PAR-CLIP	23592263
1944	hsa-mir-1275	EFNA3	NM_004952	ephrin A3	PAR-CLIP	23592263
1947	hsa-mir-4655-3p	EFNB1	NM_004429	ephrin B1	PAR-CLIP	26701625
1947	hsa-mir-574-5p	EFNB1	NM_004429	ephrin B1	HITS-CLIP	27418678
1947	hsa-mir-6752-5p	EFNB1	NM_004429	ephrin B1	PAR-CLIP	26701625
1947	hsa-mir-6867-5p	EFNB1	NM_004429	ephrin B1	HITS-CLIP	27418678
1947	hsa-mir-7110-5p	EFNB1	NM_004429	ephrin B1	PAR-CLIP	26701625
1947	hsa-mir-7847-3p	EFNB1	NM_004429	ephrin B1	PAR-CLIP	23592263
1950	hsa-mir-4433a-3p	EGF	NM_001178130	epidermal growth factor	PAR-CLIP	23592263;21572407
1950	hsa-mir-940	EGF	NM_001178130	epidermal growth factor	PAR-CLIP	23592263;21572407
1951	hsa-mir-3162-3p	CELSR3	NM_001407	cadherin EGF LAG seven-pass G-type receptor 3	HITS-CLIP	23824327
1951	hsa-mir-6769b-5p	CELSR3	NM_001407	cadherin EGF LAG seven-pass G-type receptor 3	HITS-CLIP	23824327
1952	hsa-mir-6763-5p	CELSR2	NM_001408	cadherin EGF LAG seven-pass G-type receptor 2	PAR-CLIP	20371350
1952	hsa-mir-939-5p	CELSR2	NM_001408	cadherin EGF LAG seven-pass G-type receptor 2	PAR-CLIP	20371350
1956	hsa-mir-2861	EGFR	NM_001346897	epidermal growth factor receptor	Luciferase reporter assay;Western blot	27364926
1956	hsa-mir-574-3p	EGFR	NM_001346897	epidermal growth factor receptor	Luciferase reporter assay;Microarray;qRT-PCR;Western blot	23554959
1960	hsa-mir-4463	EGR3	NM_001199880	early growth response 3	PAR-CLIP	26701625
1960	hsa-mir-8485	EGR3	NM_001199880	early growth response 3	PAR-CLIP;HITS-CLIP	21572407;23824327
1964	hsa-mir-371b-5p	EIF1AX	NM_001412	eukaryotic translation initiation factor 1A X-linked	PAR-CLIP	23446348
1964	hsa-mir-4778-5p	EIF1AX	NM_001412	eukaryotic translation initiation factor 1A X-linked	PAR-CLIP	21572407
1964	hsa-mir-6124	EIF1AX	NM_001412	eukaryotic translation initiation factor 1A X-linked	PAR-CLIP	23592263;23446348;21572407;20371350;27292025
1968	hsa-mir-371b-5p	EIF2S3	NM_001415	eukaryotic translation initiation factor 2 subunit gamma	HITS-CLIP	23824327
1968	hsa-mir-6089	EIF2S3	NM_001415	eukaryotic translation initiation factor 2 subunit gamma	HITS-CLIP	23824327
1968	hsa-mir-6867-5p	EIF2S3	NM_001415	eukaryotic translation initiation factor 2 subunit gamma	PAR-CLIP	26701625;27292025
1968	hsa-mir-7108-5p	EIF2S3	NM_001415	eukaryotic translation initiation factor 2 subunit gamma	PAR-CLIP	26701625;27292025
1968	hsa-mir-940	EIF2S3	NM_001415	eukaryotic translation initiation factor 2 subunit gamma	HITS-CLIP	23313552
1969	hsa-mir-1227-5p	EPHA2	NM_001329090	EPH receptor A2	PAR-CLIP	23592263;26701625
1969	hsa-mir-2392	EPHA2	NM_001329090	EPH receptor A2	PAR-CLIP	23592263;26701625
1969	hsa-mir-3679-5p	EPHA2	NM_001329090	EPH receptor A2	PAR-CLIP	23592263;26701625
1969	hsa-mir-4270	EPHA2	NM_001329090	EPH receptor A2	PAR-CLIP	23592263;26701625
1969	hsa-mir-940	EPHA2	NM_001329090	EPH receptor A2	CLASH	23622248
1977	hsa-mir-371b-5p	EIF4E	NM_001130678	eukaryotic translation initiation factor 4E	HITS-CLIP	23824327
1978	hsa-mir-7847-3p	EIF4EBP1	NM_004095	eukaryotic translation initiation factor 4E binding protein 1	PAR-CLIP	20371350
1978	hsa-mir-937-5p	EIF4EBP1	NM_004095	eukaryotic translation initiation factor 4E binding protein 1	HITS-CLIP	23824327
1979	hsa-mir-4433b-3p	EIF4EBP2	NM_004096	eukaryotic translation initiation factor 4E binding protein 2	PAR-CLIP	27292025
1979	hsa-mir-5196-5p	EIF4EBP2	NM_004096	eukaryotic translation initiation factor 4E binding protein 2	PAR-CLIP	23592263;26701625
1979	hsa-mir-6800-5p	EIF4EBP2	NM_004096	eukaryotic translation initiation factor 4E binding protein 2	HITS-CLIP	23824327
1981	hsa-mir-1915-3p	EIF4G1	NM_001194946	eukaryotic translation initiation factor 4 gamma 1	PAR-CLIP	26701625
1982	hsa-mir-6831-5p	EIF4G2	NM_001042559	eukaryotic translation initiation factor 4 gamma 2	PAR-CLIP	23592263;21572407;27292025
1983	hsa-mir-4298	EIF5	NM_001969	eukaryotic translation initiation factor 5	PAR-CLIP	26701625
1983	hsa-mir-4669	EIF5	NM_001969	eukaryotic translation initiation factor 5	PAR-CLIP	20371350
1983	hsa-mir-5100	EIF5	NM_001969	eukaryotic translation initiation factor 5	PAR-CLIP	23592263
1983	hsa-mir-630	EIF5	NM_001969	eukaryotic translation initiation factor 5	PAR-CLIP	23592263
1983	hsa-mir-6791-5p	EIF5	NM_001969	eukaryotic translation initiation factor 5	PAR-CLIP	23446348
1983	hsa-mir-8485	EIF5	NM_001969	eukaryotic translation initiation factor 5	PAR-CLIP	23446348
1984	hsa-mir-6763-5p	EIF5A	NM_001143760	eukaryotic translation initiation factor 5A	PAR-CLIP	26701625
1984	hsa-mir-939-5p	EIF5A	NM_001143760	eukaryotic translation initiation factor 5A	PAR-CLIP	26701625
1993	hsa-mir-371b-5p	ELAVL2	NM_001171195	ELAV like RNA binding protein 2	PAR-CLIP	21572407
1996	hsa-mir-371b-5p	ELAVL4	NM_001144774	ELAV like RNA binding protein 4	HITS-CLIP	23824327
2001	hsa-mir-5787	ELF5	NM_001243080	E74 like ETS transcription factor 5	Luciferase reporter assay;qRT-PCR;Western blot	22062548
2002	hsa-mir-3135b	ELK1	NM_001114123	ETS transcription factor ELK1	HITS-CLIP	23824327
2002	hsa-mir-8485	ELK1	NM_001114123	ETS transcription factor ELK1	HITS-CLIP	23824327
2005	hsa-mir-8485	ELK4	NM_001973	ETS transcription factor ELK4	HITS-CLIP	23824327;27418678
2011	hsa-mir-4271	MARK2	NM_001039469	microtubule affinity regulating kinase 2	PAR-CLIP	23592263
2011	hsa-mir-6763-5p	MARK2	NM_001039469	microtubule affinity regulating kinase 2	PAR-CLIP	23592263
2011	hsa-mir-6879-5p	MARK2	NM_001039469	microtubule affinity regulating kinase 2	PAR-CLIP	23592263
2011	hsa-mir-939-5p	MARK2	NM_001039469	microtubule affinity regulating kinase 2	PAR-CLIP	23592263
2012	hsa-mir-4433a-3p	EMP1	NM_001423	epithelial membrane protein 1	PAR-CLIP	23446348;20371350;23706177
2012	hsa-mir-4433b-3p	EMP1	NM_001423	epithelial membrane protein 1	PAR-CLIP	23446348;20371350;23706177
2013	hsa-mir-4516	EMP2	NM_001424	epithelial membrane protein 2	HITS-CLIP	23313552
2013	hsa-mir-5703	EMP2	NM_001424	epithelial membrane protein 2	HITS-CLIP	23313552
2016	hsa-mir-4271	EMX1	NM_001040404	empty spiracles homeobox 1	PAR-CLIP	22100165
2020	hsa-mir-4516	EN2	NM_001427	engrailed homeobox 2	PAR-CLIP	20371350
2020	hsa-mir-5703	EN2	NM_001427	engrailed homeobox 2	PAR-CLIP	20371350
2020	hsa-mir-574-5p	EN2	NM_001427	engrailed homeobox 2	HITS-CLIP	23824327;27418678
2020	hsa-mir-6127	EN2	NM_001427	engrailed homeobox 2	PAR-CLIP	23592263
2020	hsa-mir-6867-5p	EN2	NM_001427	engrailed homeobox 2	HITS-CLIP	23824327;27418678
2029	hsa-mir-371b-5p	ENSA	NM_004436	endosulfine alpha	HITS-CLIP	23824327
2029	hsa-mir-4463	ENSA	NM_004436	endosulfine alpha	PAR-CLIP	20371350
2029	hsa-mir-6124	ENSA	NM_004436	endosulfine alpha	PAR-CLIP	20371350
2030	hsa-mir-4270	SLC29A1	NM_001078174	solute carrier family 29 member 1 (Augustine blood group)	PAR-CLIP	23592263;26701625
2030	hsa-mir-4739	SLC29A1	NM_001078174	solute carrier family 29 member 1 (Augustine blood group)	PAR-CLIP	23592263;26701625
2030	hsa-mir-6127	SLC29A1	NM_001078174	solute carrier family 29 member 1 (Augustine blood group)	PAR-CLIP	23592263;26701625
2030	hsa-mir-940	SLC29A1	NM_001078174	solute carrier family 29 member 1 (Augustine blood group)	PAR-CLIP	26701625
2033	hsa-mir-4433b-3p	EP300	NM_001362843	E1A binding protein p300	HITS-CLIP	24906430;27418678
2033	hsa-mir-574-3p	EP300	NM_001362843	E1A binding protein p300	Luciferase reporter assay;Microarray;qRT-PCR;Western blot	23554959
2033	hsa-mir-574-5p	EP300	NM_001362843	E1A binding protein p300	HITS-CLIP	24906430;27418678
2033	hsa-mir-6867-5p	EP300	NM_001362843	E1A binding protein p300	HITS-CLIP	24906430;27418678
2035	hsa-mir-671-5p	EPB41	NM_001166005	erythrocyte membrane protein band 4.1	HITS-CLIP	23824327
2035	hsa-mir-6821-5p	EPB41	NM_001166005	erythrocyte membrane protein band 4.1	HITS-CLIP	23824327
2036	hsa-mir-6127	EPB41L1	NM_001258329	erythrocyte membrane protein band 4.1 like 1	PAR-CLIP	23592263
2038	hsa-mir-4534	EPB42	NM_000119	erythrocyte membrane protein band 4.2	HITS-CLIP	27418678
2038	hsa-mir-6088	EPB42	NM_000119	erythrocyte membrane protein band 4.2	HITS-CLIP	27418678
2039	hsa-mir-7847-3p	DMTN	NM_001114135	dematin actin binding protein	PAR-CLIP	26701625
2044	hsa-mir-574-5p	EPHA5	NM_001281765	EPH receptor A5	PAR-CLIP	23446348;21572407
2044	hsa-mir-6867-5p	EPHA5	NM_001281765	EPH receptor A5	PAR-CLIP	23446348;21572407
2049	hsa-mir-8485	EPHB3	NM_004443	EPH receptor B3	PAR-CLIP;HITS-CLIP	21572407;23824327;23313552;19536157
2053	hsa-mir-4778-5p	EPHX2	NM_001256482	epoxide hydrolase 2	HITS-CLIP	23313552
2054	hsa-mir-6089	STX2	NM_001351049	syntaxin 2	HITS-CLIP	23706177
2055	hsa-mir-4778-5p	CLN8	NM_001034061	CLN8 transmembrane ER and ERGIC protein	HITS-CLIP	23824327;23313552;22927820
2055	hsa-mir-7847-3p	CLN8	NM_001034061	CLN8 transmembrane ER and ERGIC protein	PAR-CLIP	27292025
2055	hsa-mir-8485	CLN8	NM_001034061	CLN8 transmembrane ER and ERGIC protein	HITS-CLIP	23824327;23313552;22927820;27418678
2059	hsa-mir-4534	EPS8	NM_004447	epidermal growth factor receptor pathway substrate 8	HITS-CLIP	27418678
2063	hsa-mir-6763-5p	NR2F6	NM_005234	nuclear receptor subfamily 2 group F member 6	HITS-CLIP	23824327;23313552
2063	hsa-mir-939-5p	NR2F6	NM_005234	nuclear receptor subfamily 2 group F member 6	HITS-CLIP	23824327;23313552
2063	hsa-mir-940	NR2F6	NM_005234	nuclear receptor subfamily 2 group F member 6	HITS-CLIP	23824327;23313552
2064	hsa-mir-4270	ERBB2	NM_001005862	erb-b2 receptor tyrosine kinase 2	HITS-CLIP	24906430
2065	hsa-mir-6752-5p	ERBB3	NM_001005915	erb-b2 receptor tyrosine kinase 3	HITS-CLIP	27418678
2065	hsa-mir-7110-5p	ERBB3	NM_001005915	erb-b2 receptor tyrosine kinase 3	HITS-CLIP	27418678
2067	hsa-mir-1275	ERCC1	NM_001166049	ERCC excision repair 1, endonuclease non-catalytic subunit	PAR-CLIP	27292025
2067	hsa-mir-371b-5p	ERCC1	NM_001166049	ERCC excision repair 1, endonuclease non-catalytic subunit	PAR-CLIP	21572407;23706177
2067	hsa-mir-4433a-3p	ERCC1	NM_001166049	ERCC excision repair 1, endonuclease non-catalytic subunit	HITS-CLIP	23313552
2067	hsa-mir-6089	ERCC1	NM_001166049	ERCC excision repair 1, endonuclease non-catalytic subunit	PAR-CLIP	27292025
2069	hsa-mir-4433b-3p	EREG	NM_001432	epiregulin	PAR-CLIP	26701625
2072	hsa-mir-4499	ERCC4	NM_005236	ERCC excision repair 4, endonuclease catalytic subunit	PAR-CLIP	23446348;21572407
2081	hsa-mir-4687-3p	ERN1	NM_001433	endoplasmic reticulum to nucleus signaling 1	PAR-CLIP	27292025
2081	hsa-mir-940	ERN1	NM_001433	endoplasmic reticulum to nucleus signaling 1	HITS-CLIP	23313552
2100	hsa-mir-7107-5p	ESR2	NM_001040275	estrogen receptor 2	HITS-CLIP	23313552
2103	hsa-mir-6769b-5p	ESRRB	NM_001379180	estrogen related receptor beta	PAR-CLIP	22012620
2107	hsa-mir-940	ETF1	NM_001256302	eukaryotic translation termination factor 1	PAR-CLIP	27292025
2110	hsa-mir-4270	ETFDH	NM_001281737	electron transfer flavoprotein dehydrogenase	HITS-CLIP	23824327
2110	hsa-mir-8485	ETFDH	NM_001281737	electron transfer flavoprotein dehydrogenase	HITS-CLIP	23824327;27418678
2113	hsa-mir-1202	ETS1	NM_001143820	ETS proto-oncogene 1, transcription factor	HITS-CLIP	23824327
2113	hsa-mir-8485	ETS1	NM_001143820	ETS proto-oncogene 1, transcription factor	HITS-CLIP	23824327;23313552;27418678;28735896
2117	hsa-mir-1275	ETV3	NM_001145312	ETS variant transcription factor 3	HITS-CLIP	28735896
2120	hsa-mir-574-5p	ETV6	NM_001987	ETS variant transcription factor 6	PAR-CLIP	23446348
2120	hsa-mir-6867-5p	ETV6	NM_001987	ETS variant transcription factor 6	PAR-CLIP	23446348
2121	hsa-mir-4433a-3p	EVC	NM_001306090	EvC ciliary complex subunit 1	HITS-CLIP	23313552
2121	hsa-mir-6763-5p	EVC	NM_001306090	EvC ciliary complex subunit 1	HITS-CLIP	23706177
2121	hsa-mir-939-5p	EVC	NM_001306090	EvC ciliary complex subunit 1	HITS-CLIP	23706177
2121	hsa-mir-940	EVC	NM_001306090	EvC ciliary complex subunit 1	HITS-CLIP	23706177
2123	hsa-mir-8485	EVI2A	NM_001003927	ecotropic viral integration site 2A	HITS-CLIP	24906430;23824327;23313552;27418678;28735896
2128	hsa-mir-5196-5p	EVX1	NM_001304519	even-skipped homeobox 1	PAR-CLIP	23446348
2128	hsa-mir-6879-5p	EVX1	NM_001304519	even-skipped homeobox 1	PAR-CLIP	23446348
2131	hsa-mir-5196-5p	EXT1	NM_000127	exostosin glycosyltransferase 1	PAR-CLIP	22100165
2131	hsa-mir-6124	EXT1	NM_000127	exostosin glycosyltransferase 1	PAR-CLIP	21572407
2132	hsa-mir-6879-5p	EXT2	NM_000401	exostosin glycosyltransferase 2	PAR-CLIP	23592263;23446348;20371350;26701625;27292025
2147	hsa-mir-3135b	F2	NM_000506	coagulation factor II, thrombin	HITS-CLIP	23824327
2147	hsa-mir-940	F2	NM_000506	coagulation factor II, thrombin	PAR-CLIP	27292025
2149	hsa-mir-4466	F2R	NM_001311313	coagulation factor II thrombin receptor	PAR-CLIP	20371350
2150	hsa-mir-3135b	F2RL1	NM_005242	F2R like trypsin receptor 1	HITS-CLIP	23824327
2150	hsa-mir-8485	F2RL1	NM_005242	F2R like trypsin receptor 1	HITS-CLIP	23313552
2158	hsa-mir-4298	F9	NM_000133	coagulation factor IX	HITS-CLIP	19536157
2166	hsa-mir-4739	FAAH	NM_001441	fatty acid amide hydrolase	PAR-CLIP	23592263
2166	hsa-mir-6127	FAAH	NM_001441	fatty acid amide hydrolase	PAR-CLIP	23592263
2175	hsa-mir-1227-5p	FANCA	NM_000135	FA complementation group A	PAR-CLIP	22012620;20371350
2176	hsa-mir-3135b	FANCC	NM_000136	FA complementation group C	HITS-CLIP	21572407
2176	hsa-mir-4270	FANCC	NM_000136	FA complementation group C	PAR-CLIP	22012620
2182	hsa-mir-8485	ACSL4	NM_001318509	acyl-CoA synthetase long chain family member 4	PAR-CLIP;HITS-CLIP	21572407;23824327
2185	hsa-mir-940	PTK2B	NM_004103	protein tyrosine kinase 2 beta	HITS-CLIP	19536157
2186	hsa-mir-940	BPTF	NM_004459	bromodomain PHD finger transcription factor	PAR-CLIP	23592263
2193	hsa-mir-4298	FARSA	NM_004461	phenylalanyl-tRNA synthetase subunit alpha	PAR-CLIP	23592263
2204	hsa-mir-1915-3p	FCAR	NM_002000	Fc fragment of IgA receptor	PAR-CLIP	27292025
2218	hsa-mir-3648	FKTN	NM_001079802	fukutin	HITS-CLIP	19536157
2220	hsa-mir-8485	FCN2	NM_004108	ficolin 2	HITS-CLIP	23824327
2222	hsa-mir-940	FDFT1	NM_001287742	farnesyl-diphosphate farnesyltransferase 1	PAR-CLIP	26701625
2237	hsa-mir-6124	FEN1	NM_004111	flap structure-specific endonuclease 1	PAR-CLIP	20371350
2239	hsa-mir-8485	GPC4	NM_001448	glypican 4	HITS-CLIP	23824327;19536157
2247	hsa-mir-6831-5p	FGF2	NM_001361665	fibroblast growth factor 2	PAR-CLIP	21572407
2250	hsa-mir-371b-5p	FGF5	NM_001291812	fibroblast growth factor 5	HITS-CLIP	23824327
2254	hsa-mir-8485	FGF9	NM_002010	fibroblast growth factor 9	HITS-CLIP	24906430;23824327;27418678
2259	hsa-mir-574-5p	FGF14	NM_001321931	fibroblast growth factor 14	HITS-CLIP	24906430;23313552;21572407;27418678
2259	hsa-mir-6867-5p	FGF14	NM_001321931	fibroblast growth factor 14	HITS-CLIP	24906430;23313552;21572407;27418678
2260	hsa-mir-6127	FGFR1	NM_001174063	fibroblast growth factor receptor 1	PAR-CLIP	26701625
2260	hsa-mir-7847-3p	FGFR1	NM_001174063	fibroblast growth factor receptor 1	PAR-CLIP	26701625
2261	hsa-mir-8485	FGFR3	NM_000142	fibroblast growth factor receptor 3	HITS-CLIP	23824327;23313552;27418678
2266	hsa-mir-6089	FGG	NM_000509	fibrinogen gamma chain	HITS-CLIP	19536157
2274	hsa-mir-3135b	FHL2	NM_001039492	four and a half LIM domains 2	PAR-CLIP	23592263;23446348
2274	hsa-mir-4687-3p	FHL2	NM_001039492	four and a half LIM domains 2	PAR-CLIP	23592263;23446348
2274	hsa-mir-574-5p	FHL2	NM_001039492	four and a half LIM domains 2	PAR-CLIP	20371350;24906430;23824327;23313552;27418678
2274	hsa-mir-6867-5p	FHL2	NM_001039492	four and a half LIM domains 2	PAR-CLIP	20371350;24906430;23824327;23313552;27418678
2280	hsa-mir-4271	FKBP1A	NM_000801	FKBP prolyl isomerase 1A	PAR-CLIP	23446348
2288	hsa-mir-6752-5p	FKBP4	NM_002014	FKBP prolyl isomerase 4	PAR-CLIP	26701625
2288	hsa-mir-7110-5p	FKBP4	NM_002014	FKBP prolyl isomerase 4	PAR-CLIP	26701625
2289	hsa-mir-4270	FKBP5	NM_001145775	FKBP prolyl isomerase 5	PAR-CLIP	23592263
2289	hsa-mir-4739	FKBP5	NM_001145775	FKBP prolyl isomerase 5	PAR-CLIP	23592263
2289	hsa-mir-6127	FKBP5	NM_001145775	FKBP prolyl isomerase 5	PAR-CLIP	23592263
2290	hsa-mir-6867-5p	FOXG1	NM_005249	forkhead box G1	PAR-CLIP	20371350
2295	hsa-mir-8485	FOXF2	NM_001452	forkhead box F2	HITS-CLIP	23824327
2296	hsa-mir-940	FOXC1	NM_001453	forkhead box C1	CLASH	23622248
2300	hsa-mir-8485	FOXL1	NM_005250	forkhead box L1	HITS-CLIP	23824327
2305	hsa-mir-630	FOXM1	NM_001243088	forkhead box M1	qRT-PCR;Western blot	28601080
2305	hsa-mir-671-5p	FOXM1	NM_001243088	forkhead box M1	Immunofluorescence;Luciferase reporter assay;qRT-PCR;Western blot	26588055
2309	hsa-mir-671-5p	FOXO3	NM_001455	forkhead box O3	PAR-CLIP	20371350
2321	hsa-mir-8485	FLT1	NM_001159920	fms related receptor tyrosine kinase 1	HITS-CLIP	24906430;23824327;23313552;27418678
2334	hsa-mir-8485	AFF2	NM_001169122	AF4/FMR2 family member 2	PAR-CLIP	21572407;23824327;27418678
2348	hsa-mir-4687-3p	FOLR1	NM_000802	folate receptor alpha	HITS-CLIP	23313552
2348	hsa-mir-642b-3p	FOLR1	NM_000802	folate receptor alpha	HITS-CLIP	23313552
2348	hsa-mir-6879-5p	FOLR1	NM_000802	folate receptor alpha	HITS-CLIP	23313552
2353	hsa-mir-7107-5p	FOS	NM_005252	Fos proto-oncogene, AP-1 transcription factor subunit	PAR-CLIP	23446348
2353	hsa-mir-937-5p	FOS	NM_005252	Fos proto-oncogene, AP-1 transcription factor subunit	PAR-CLIP	23592263
2355	hsa-mir-5196-5p	FOSL2	NM_005253	FOS like 2, AP-1 transcription factor subunit	PAR-CLIP	23592263
2355	hsa-mir-6769b-5p	FOSL2	NM_005253	FOS like 2, AP-1 transcription factor subunit	HITS-CLIP	23824327
2355	hsa-mir-940	FOSL2	NM_005253	FOS like 2, AP-1 transcription factor subunit	HITS-CLIP	23824327;19536157
2357	hsa-mir-4687-3p	FPR1	NM_001193306	formyl peptide receptor 1	HITS-CLIP	23824327
2357	hsa-mir-6791-5p	FPR1	NM_001193306	formyl peptide receptor 1	HITS-CLIP	23824327
2358	hsa-mir-371b-5p	FPR2	NM_001005738	formyl peptide receptor 2	HITS-CLIP	23824327
2395	hsa-mir-940	FXN	NM_000144	frataxin	HITS-CLIP	27418678
2444	hsa-mir-4271	FRK	NM_002031	fyn related Src family tyrosine kinase	PAR-CLIP	22012620
2444	hsa-mir-4463	FRK	NM_002031	fyn related Src family tyrosine kinase	PAR-CLIP	23446348;20371350
2444	hsa-mir-4499	FRK	NM_002031	fyn related Src family tyrosine kinase	PAR-CLIP	23446348;20371350
2444	hsa-mir-6867-5p	FRK	NM_002031	fyn related Src family tyrosine kinase	PAR-CLIP	23592263;24398324
2444	hsa-mir-6879-5p	FRK	NM_002031	fyn related Src family tyrosine kinase	PAR-CLIP	22012620
2444	hsa-mir-7975	FRK	NM_002031	fyn related Src family tyrosine kinase	HITS-CLIP	19536157
2495	hsa-mir-6126	FTH1	NM_002032	ferritin heavy chain 1	PAR-CLIP	23446348
2521	hsa-mir-4516	FUS	NM_001010850	FUS RNA binding protein	PAR-CLIP	27292025
2521	hsa-mir-5703	FUS	NM_001010850	FUS RNA binding protein	PAR-CLIP	27292025
2523	hsa-mir-6089	FUT1	NM_000148	fucosyltransferase 1 (H blood group)	PAR-CLIP	27292025
2524	hsa-mir-940	FUT2	NM_000511	fucosyltransferase 2	HITS-CLIP	23824327
2531	hsa-mir-6869-5p	KDSR	NM_002035	3-ketodihydrosphingosine reductase	HITS-CLIP	23824327;27292025
2535	hsa-mir-8485	FZD2	NM_001466	frizzled class receptor 2	HITS-CLIP	23824327;19536157
2538	hsa-mir-574-5p	G6PC	NM_000151	glucose-6-phosphatase catalytic subunit	PAR-CLIP	20371350
2538	hsa-mir-6821-5p	G6PC	NM_000151	glucose-6-phosphatase catalytic subunit	PAR-CLIP	20371350
2538	hsa-mir-6867-5p	G6PC	NM_000151	glucose-6-phosphatase catalytic subunit	PAR-CLIP	20371350
2539	hsa-mir-4298	G6PD	NM_000402	glucose-6-phosphate dehydrogenase	PAR-CLIP	26701625
2539	hsa-mir-6769b-5p	G6PD	NM_000402	glucose-6-phosphate dehydrogenase	PAR-CLIP	26701625
2542	hsa-mir-4534	SLC37A4	NM_001164277	solute carrier family 37 member 4	PAR-CLIP	23446348;22012620;20371350
2542	hsa-mir-4687-3p	SLC37A4	NM_001164277	solute carrier family 37 member 4	PAR-CLIP	23446348;22012620;20371350
2547	hsa-mir-671-5p	XRCC6	NM_001288976	X-ray repair cross complementing 6	CLASH	23622248
2553	hsa-mir-371b-5p	GABPB1	NM_001320910	GA binding protein transcription factor subunit beta 1	HITS-CLIP	23313552
2553	hsa-mir-6831-5p	GABPB1	NM_001320910	GA binding protein transcription factor subunit beta 1	PAR-CLIP	23592263;23313552
2553	hsa-mir-940	GABPB1	NM_001320910	GA binding protein transcription factor subunit beta 1	HITS-CLIP	23313552
2554	hsa-mir-4778-5p	GABRA1	NM_000806	gamma-aminobutyric acid type A receptor subunit alpha1	HITS-CLIP	23824327
2558	hsa-mir-4270	GABRA5	NM_000810	gamma-aminobutyric acid type A receptor subunit alpha5	PAR-CLIP	22012620;26701625;27292025
2560	hsa-mir-6124	GABRB1	NM_000812	gamma-aminobutyric acid type A receptor subunit beta1	PAR-CLIP	22100165
2560	hsa-mir-940	GABRB1	NM_000812	gamma-aminobutyric acid type A receptor subunit beta1	HITS-CLIP	27418678
2561	hsa-mir-574-5p	GABRB2	NM_000813	gamma-aminobutyric acid type A receptor subunit beta2	HITS-CLIP	23824327;27418678
2561	hsa-mir-6867-5p	GABRB2	NM_000813	gamma-aminobutyric acid type A receptor subunit beta2	HITS-CLIP	23824327;27418678
2570	hsa-mir-940	GABRR2	NM_002043	gamma-aminobutyric acid type A receptor subunit rho2	PAR-CLIP	23592263;26701625
2583	hsa-mir-940	B4GALNT1	NM_001276468	beta-1,4-N-acetyl-galactosaminyltransferase 1	PAR-CLIP	26701625
2615	hsa-mir-6791-5p	LRRC32	NM_001128922	leucine rich repeat containing 32	PAR-CLIP	27292025
2624	hsa-mir-4516	GATA2	NM_001145661	GATA binding protein 2	PAR-CLIP	26701625
2624	hsa-mir-5703	GATA2	NM_001145661	GATA binding protein 2	PAR-CLIP	26701625
2624	hsa-mir-671-5p	GATA2	NM_001145661	GATA binding protein 2	PAR-CLIP	26701625
2627	hsa-mir-1915-3p	GATA6	NM_005257	GATA binding protein 6	HITS-CLIP	23824327
2627	hsa-mir-4516	GATA6	NM_005257	GATA binding protein 6	PAR-CLIP	23592263;27292025
2627	hsa-mir-4739	GATA6	NM_005257	GATA binding protein 6	PAR-CLIP	23592263;24398324;23446348;22012620;20371350;23706177;26701625;27418678
2627	hsa-mir-5703	GATA6	NM_005257	GATA binding protein 6	PAR-CLIP	23592263;27292025
2627	hsa-mir-6127	GATA6	NM_005257	GATA binding protein 6	PAR-CLIP	23592263;24398324;23446348;22012620;20371350;23706177;26701625;27292025;27418678
2627	hsa-mir-6831-5p	GATA6	NM_005257	GATA binding protein 6	PAR-CLIP	24398324;23446348;21572407;20371350
2627	hsa-mir-8485	GATA6	NM_005257	GATA binding protein 6	HITS-CLIP	23824327;27418678
2628	hsa-mir-6831-5p	GATM	NM_001321015	glycine amidinotransferase	PAR-CLIP	26701625
2629	hsa-mir-4298	GBA	NM_000157	glucosylceramidase beta	PAR-CLIP	23592263
2637	hsa-mir-7107-5p	GBX2	NM_001301687	gastrulation brain homeobox 2	HITS-CLIP	23824327
2639	hsa-mir-4739	GCDH	NM_000159	glutaryl-CoA dehydrogenase	PAR-CLIP	23592263
2639	hsa-mir-6127	GCDH	NM_000159	glutaryl-CoA dehydrogenase	PAR-CLIP	23592263
2645	hsa-mir-8485	GCK	NM_000162	glucokinase	HITS-CLIP	23824327;21572407;19536157
2649	hsa-mir-6126	NR6A1	NM_001278546	nuclear receptor subfamily 6 group A member 1	PAR-CLIP	21572407
2649	hsa-mir-6831-5p	NR6A1	NM_001278546	nuclear receptor subfamily 6 group A member 1	PAR-CLIP	26701625
2650	hsa-mir-7107-5p	GCNT1	NM_001097633	glucosaminyl (N-acetyl) transferase 1	HITS-CLIP	23824327
2664	hsa-mir-1275	GDI1	NM_001493	GDP dissociation inhibitor 1	PAR-CLIP	23446348;20371350
2664	hsa-mir-3135b	GDI1	NM_001493	GDP dissociation inhibitor 1	PAR-CLIP	23446348;20371350
2664	hsa-mir-4271	GDI1	NM_001493	GDP dissociation inhibitor 1	PAR-CLIP	23446348;20371350;26701625;27292025
2664	hsa-mir-6756-5p	GDI1	NM_001493	GDP dissociation inhibitor 1	PAR-CLIP	26701625
2664	hsa-mir-6769b-5p	GDI1	NM_001493	GDP dissociation inhibitor 1	PAR-CLIP	20371350
2664	hsa-mir-6789-5p	GDI1	NM_001493	GDP dissociation inhibitor 1	PAR-CLIP	26701625
2664	hsa-mir-8485	GDI1	NM_001493	GDP dissociation inhibitor 1	PAR-CLIP	26701625;27292025
2668	hsa-mir-4499	GDNF	NM_000514	glial cell derived neurotrophic factor	PAR-CLIP	20371350
2668	hsa-mir-8485	GDNF	NM_000514	glial cell derived neurotrophic factor	HITS-CLIP	23824327
2671	hsa-mir-5196-5p	GFER	NM_005262	growth factor, augmenter of liver regeneration	PAR-CLIP	23592263
2673	hsa-mir-3135b	GFPT1	NM_001244710	glutamine--fructose-6-phosphate transaminase 1	HITS-CLIP	27418678
2673	hsa-mir-4463	GFPT1	NM_001244710	glutamine--fructose-6-phosphate transaminase 1	PAR-CLIP	20371350
2674	hsa-mir-574-5p	GFRA1	NM_001145453	GDNF family receptor alpha 1	HITS-CLIP	24906430;23824327;23313552;27418678
2674	hsa-mir-6127	GFRA1	NM_001145453	GDNF family receptor alpha 1	PAR-CLIP	23592263
2674	hsa-mir-6867-5p	GFRA1	NM_001145453	GDNF family receptor alpha 1	HITS-CLIP	24906430;23824327;23313552;27418678
2677	hsa-mir-4327	GGCX	NM_000821	gamma-glutamyl carboxylase	PAR-CLIP	27292025
2677	hsa-mir-4433a-3p	GGCX	NM_000821	gamma-glutamyl carboxylase	PAR-CLIP	27292025
2677	hsa-mir-6089	GGCX	NM_000821	gamma-glutamyl carboxylase	PAR-CLIP	27292025
2677	hsa-mir-940	GGCX	NM_000821	gamma-glutamyl carboxylase	HITS-CLIP	23824327;27292025
2683	hsa-mir-4687-3p	B4GALT1	NM_001378495	beta-1,4-galactosyltransferase 1	HITS-CLIP	23313552
2683	hsa-mir-940	B4GALT1	NM_001378495	beta-1,4-galactosyltransferase 1	PAR-CLIP	23592263
2702	hsa-mir-5787	GJA5	NM_005266	gap junction protein alpha 5	PAR-CLIP	22291592
2705	hsa-mir-1915-3p	GJB1	NM_000166	gap junction protein beta 1	PAR-CLIP	23592263
2705	hsa-mir-6879-5p	GJB1	NM_000166	gap junction protein beta 1	PAR-CLIP	23592263
2730	hsa-mir-371b-5p	GCLM	NM_001308253	glutamate-cysteine ligase modifier subunit	HITS-CLIP	23824327
2734	hsa-mir-4270	GLG1	NM_001145666	golgi glycoprotein 1	PAR-CLIP	23592263
2734	hsa-mir-5196-5p	GLG1	NM_001145666	golgi glycoprotein 1	PAR-CLIP	23592263;26701625
2734	hsa-mir-7847-3p	GLG1	NM_001145666	golgi glycoprotein 1	PAR-CLIP	23592263
2734	hsa-mir-940	GLG1	NM_001145666	golgi glycoprotein 1	PAR-CLIP	23592263
2736	hsa-mir-574-5p	GLI2	NM_001371271	GLI family zinc finger 2	HITS-CLIP	24906430;27418678
2736	hsa-mir-6740-5p	GLI2	NM_001371271	GLI family zinc finger 2	HITS-CLIP	24906430;27418678
2736	hsa-mir-6769b-5p	GLI2	NM_001371271	GLI family zinc finger 2	HITS-CLIP	27418678
2736	hsa-mir-6867-5p	GLI2	NM_001371271	GLI family zinc finger 2	HITS-CLIP	24906430;27418678
2739	hsa-mir-6126	GLO1	NM_006708	glyoxalase I	PAR-CLIP	23592263;26701625
2739	hsa-mir-6800-5p	GLO1	NM_006708	glyoxalase I	PAR-CLIP	23592263;26701625
2739	hsa-mir-7847-3p	GLO1	NM_006708	glyoxalase I	PAR-CLIP	23592263
2740	hsa-mir-4669	GLP1R	NM_002062	glucagon like peptide 1 receptor	HITS-CLIP	23824327;27418678
2740	hsa-mir-574-5p	GLP1R	NM_002062	glucagon like peptide 1 receptor	HITS-CLIP	23824327;27418678
2740	hsa-mir-6791-5p	GLP1R	NM_002062	glucagon like peptide 1 receptor	HITS-CLIP	23824327
2740	hsa-mir-6867-5p	GLP1R	NM_002062	glucagon like peptide 1 receptor	HITS-CLIP	23824327;27418678
2742	hsa-mir-574-5p	GLRA2	NM_001118885	glycine receptor alpha 2	HITS-CLIP	24906430;23824327;27292025;27418678
2742	hsa-mir-6867-5p	GLRA2	NM_001118885	glycine receptor alpha 2	HITS-CLIP	24906430;23824327;27292025;27418678
2752	hsa-mir-4271	GLUL	NM_001033044	glutamate-ammonia ligase	PAR-CLIP	23446348
2752	hsa-mir-4433a-3p	GLUL	NM_001033044	glutamate-ammonia ligase	HITS-CLIP	23313552
2752	hsa-mir-4534	GLUL	NM_001033044	glutamate-ammonia ligase	HITS-CLIP	19536157
2752	hsa-mir-6088	GLUL	NM_001033044	glutamate-ammonia ligase	HITS-CLIP	19536157
2752	hsa-mir-940	GLUL	NM_001033044	glutamate-ammonia ligase	HITS-CLIP	23313552
2764	hsa-mir-4516	GMFB	NM_004124	glia maturation factor beta	PAR-CLIP	23592263;24398324;23446348;21572407;20371350
2764	hsa-mir-5703	GMFB	NM_004124	glia maturation factor beta	PAR-CLIP	23592263;24398324;23446348;21572407;20371350
2764	hsa-mir-6791-5p	GMFB	NM_004124	glia maturation factor beta	PAR-CLIP	23592263;24398324;23446348;21572407;20371350
2768	hsa-mir-4270	GNA12	NM_001282440	G protein subunit alpha 12	PAR-CLIP	26701625
2770	hsa-mir-8485	GNAI1	NM_001256414	G protein subunit alpha i1	HITS-CLIP	23824327;23313552;27418678
2771	hsa-mir-939-5p	GNAI2	NM_001166425	G protein subunit alpha i2	PAR-CLIP	23592263;20371350
2773	hsa-mir-940	GNAI3	NM_006496	G protein subunit alpha i3	PAR-CLIP	27292025
2778	hsa-mir-4433a-3p	GNAS	NM_000516	GNAS complex locus	PAR-CLIP	23592263;21572407
2782	hsa-mir-2392	GNB1	NM_001282538	G protein subunit beta 1	PAR-CLIP	26701625
2782	hsa-mir-3135b	GNB1	NM_001282538	G protein subunit beta 1	PAR-CLIP	26701625
2782	hsa-mir-4433a-3p	GNB1	NM_001282538	G protein subunit beta 1	PAR-CLIP	26701625
2782	hsa-mir-6125	GNB1	NM_001282538	G protein subunit beta 1	PAR-CLIP	21572407
2785	hsa-mir-4739	GNG3	NM_012202	G protein subunit gamma 3	PAR-CLIP	23592263
2785	hsa-mir-6124	GNG3	NM_012202	G protein subunit gamma 3	PAR-CLIP	23592263
2786	hsa-mir-6089	GNG4	NM_001098721	G protein subunit gamma 4	PAR-CLIP	23446348
2787	hsa-mir-6831-5p	GNG5	NM_005274	G protein subunit gamma 5	PAR-CLIP	20371350;27292025
2794	hsa-mir-1229-5p	GNL1	NM_005275	G protein nucleolar 1 (putative)	PAR-CLIP	23592263
2794	hsa-mir-4687-3p	GNL1	NM_005275	G protein nucleolar 1 (putative)	PAR-CLIP	22012620
2799	hsa-mir-4433a-3p	GNS	NM_002076	glucosamine (N-acetyl)-6-sulfatase	HITS-CLIP	23313552
2799	hsa-mir-940	GNS	NM_002076	glucosamine (N-acetyl)-6-sulfatase	HITS-CLIP	23313552
2801	hsa-mir-1915-3p	GOLGA2	NM_001366244	golgin A2	PAR-CLIP	27292025
2802	hsa-mir-371b-5p	GOLGA3	NM_001172557	golgin A3	HITS-CLIP	23824327
2805	hsa-mir-6740-5p	GOT1	NM_002079	glutamic-oxaloacetic transaminase 1	PAR-CLIP	26701625
2805	hsa-mir-8485	GOT1	NM_002079	glutamic-oxaloacetic transaminase 1	HITS-CLIP	23824327
2810	hsa-mir-1275	SFN	NM_006142	stratifin	PAR-CLIP	26701625
2810	hsa-mir-4516	SFN	NM_006142	stratifin	PAR-CLIP	26701625
2810	hsa-mir-4739	SFN	NM_006142	stratifin	PAR-CLIP	26701625
2810	hsa-mir-5703	SFN	NM_006142	stratifin	PAR-CLIP	26701625
2810	hsa-mir-6127	SFN	NM_006142	stratifin	PAR-CLIP	26701625
2810	hsa-mir-6756-5p	SFN	NM_006142	stratifin	PAR-CLIP	26701625
2810	hsa-mir-8485	SFN	NM_006142	stratifin	HITS-CLIP	27418678
2813	hsa-mir-3135b	GP2	NM_001007240	glycoprotein 2	HITS-CLIP	23824327;27292025
2814	hsa-mir-5739	GP5	NM_004488	glycoprotein V platelet	PAR-CLIP	23592263
2814	hsa-mir-7108-5p	GP5	NM_004488	glycoprotein V platelet	HITS-CLIP	23313552
2819	hsa-mir-3162-3p	GPD1	NM_001257199	glycerol-3-phosphate dehydrogenase 1	PAR-CLIP	22012620
2821	hsa-mir-671-5p	GPI	NM_000175	glucose-6-phosphate isomerase	CLASH	23622248
2831	hsa-mir-3195	NPBWR1	NM_005285	neuropeptides B and W receptor 1	HITS-CLIP	19536157
2831	hsa-mir-8485	NPBWR1	NM_005285	neuropeptides B and W receptor 1	HITS-CLIP	23824327
2843	hsa-mir-4271	GPR20	NM_005293	G protein-coupled receptor 20	PAR-CLIP	23592263;20371350;26701625
2843	hsa-mir-4463	GPR20	NM_005293	G protein-coupled receptor 20	PAR-CLIP	23592263;20371350;26701625
2843	hsa-mir-5196-5p	GPR20	NM_005293	G protein-coupled receptor 20	PAR-CLIP	23592263;20371350;26701625
2844	hsa-mir-8485	GPR21	NM_005294	G protein-coupled receptor 21	HITS-CLIP	23824327;22927820;27418678
2849	hsa-mir-4271	GPR26	NM_153442	G protein-coupled receptor 26	HITS-CLIP	19536157
2849	hsa-mir-630	GPR26	NM_153442	G protein-coupled receptor 26	PAR-CLIP	22291592
2849	hsa-mir-6791-5p	GPR26	NM_153442	G protein-coupled receptor 26	HITS-CLIP	19536157
2849	hsa-mir-940	GPR26	NM_153442	G protein-coupled receptor 26	PAR-CLIP	22012620
2859	hsa-mir-4271	GPR35	NM_001195381	G protein-coupled receptor 35	PAR-CLIP	23592263
2864	hsa-mir-3135b	FFAR1	NM_005303	free fatty acid receptor 1	PAR-CLIP	27292025
2864	hsa-mir-4466	FFAR1	NM_005303	free fatty acid receptor 1	PAR-CLIP	27292025
2868	hsa-mir-4516	GRK4	NM_001004056	G protein-coupled receptor kinase 4	PAR-CLIP	27292025
2868	hsa-mir-5703	GRK4	NM_001004056	G protein-coupled receptor kinase 4	PAR-CLIP	27292025
2870	hsa-mir-2861	GRK6	NM_001004105	G protein-coupled receptor kinase 6	PAR-CLIP	22291592
2870	hsa-mir-6089	GRK6	NM_001004105	G protein-coupled receptor kinase 6	PAR-CLIP	22291592
2872	hsa-mir-4271	MKNK2	NM_017572	MAPK interacting serine/threonine kinase 2	PAR-CLIP	26701625
2872	hsa-mir-4499	MKNK2	NM_017572	MAPK interacting serine/threonine kinase 2	PAR-CLIP	26701625
2872	hsa-mir-6089	MKNK2	NM_017572	MAPK interacting serine/threonine kinase 2	PAR-CLIP	26701625
2872	hsa-mir-6127	MKNK2	NM_017572	MAPK interacting serine/threonine kinase 2	PAR-CLIP	26701625
2872	hsa-mir-7847-3p	MKNK2	NM_017572	MAPK interacting serine/threonine kinase 2	PAR-CLIP	23592263;24398324;22012620
2872	hsa-mir-940	MKNK2	NM_017572	MAPK interacting serine/threonine kinase 2	PAR-CLIP	26701625
2873	hsa-mir-6752-5p	GPS1	NM_001321089	G protein pathway suppressor 1	PAR-CLIP	26701625
2873	hsa-mir-6763-5p	GPS1	NM_001321089	G protein pathway suppressor 1	PAR-CLIP	26701625
2873	hsa-mir-7110-5p	GPS1	NM_001321089	G protein pathway suppressor 1	PAR-CLIP	26701625
2873	hsa-mir-7847-3p	GPS1	NM_001321089	G protein pathway suppressor 1	PAR-CLIP	26701625
2873	hsa-mir-939-5p	GPS1	NM_001321089	G protein pathway suppressor 1	PAR-CLIP	26701625
2882	hsa-mir-7847-3p	GPX7	NM_015696	glutathione peroxidase 7	PAR-CLIP	23592263
2885	hsa-mir-5196-5p	GRB2	NM_002086	growth factor receptor bound protein 2	PAR-CLIP	23592263;26701625
2885	hsa-mir-6127	GRB2	NM_002086	growth factor receptor bound protein 2	PAR-CLIP	23592263;26701625
2887	hsa-mir-4433b-3p	GRB10	NM_001001549	growth factor receptor bound protein 10	PAR-CLIP	23446348;21572407;20371350
2889	hsa-mir-4270	RAPGEF1	NM_001304275	Rap guanine nucleotide exchange factor 1	PAR-CLIP	23592263
2889	hsa-mir-5196-5p	RAPGEF1	NM_001304275	Rap guanine nucleotide exchange factor 1	PAR-CLIP	23592263
2889	hsa-mir-8485	RAPGEF1	NM_001304275	Rap guanine nucleotide exchange factor 1	HITS-CLIP	23824327
2894	hsa-mir-8485	GRID1	NM_017551	glutamate ionotropic receptor delta type subunit 1	HITS-CLIP	23824327;27418678
2896	hsa-mir-8485	GRN	NM_001012479	granulin precursor	HITS-CLIP	23824327
2898	hsa-mir-6752-5p	GRIK2	NM_001166247	glutamate ionotropic receptor kainate type subunit 2	HITS-CLIP	27418678
2898	hsa-mir-7110-5p	GRIK2	NM_001166247	glutamate ionotropic receptor kainate type subunit 2	HITS-CLIP	27418678
2899	hsa-mir-8485	GRIK3	NM_000831	glutamate ionotropic receptor kainate type subunit 3	HITS-CLIP	23824327
2903	hsa-mir-3679-5p	GRIN2A	NM_000833	glutamate ionotropic receptor NMDA type subunit 2A	PAR-CLIP	23592263
2903	hsa-mir-371b-5p	GRIN2A	NM_000833	glutamate ionotropic receptor NMDA type subunit 2A	HITS-CLIP	19536157
2903	hsa-mir-8485	GRIN2A	NM_000833	glutamate ionotropic receptor NMDA type subunit 2A	HITS-CLIP	19536157
2904	hsa-mir-6867-5p	GRIN2B	NM_000834	glutamate ionotropic receptor NMDA type subunit 2B	PAR-CLIP	23446348;21572407
2906	hsa-mir-6124	GRIN2D	NM_000836	glutamate ionotropic receptor NMDA type subunit 2D	PAR-CLIP	23592263;26701625
2906	hsa-mir-6752-5p	GRIN2D	NM_000836	glutamate ionotropic receptor NMDA type subunit 2D	PAR-CLIP	20371350
2906	hsa-mir-7110-5p	GRIN2D	NM_000836	glutamate ionotropic receptor NMDA type subunit 2D	PAR-CLIP	20371350
2907	hsa-mir-1275	GRINA	NM_000837	glutamate ionotropic receptor NMDA type subunit associated protein 1	PAR-CLIP	23592263
2907	hsa-mir-4271	GRINA	NM_000837	glutamate ionotropic receptor NMDA type subunit associated protein 1	PAR-CLIP	23592263
2907	hsa-mir-5196-5p	GRINA	NM_000837	glutamate ionotropic receptor NMDA type subunit associated protein 1	PAR-CLIP	23592263
2907	hsa-mir-939-5p	GRINA	NM_000837	glutamate ionotropic receptor NMDA type subunit associated protein 1	PAR-CLIP	23592263
2908	hsa-mir-8485	NR3C1	NM_000176	nuclear receptor subfamily 3 group C member 1	PAR-CLIP	23592263
2909	hsa-mir-574-5p	ARHGAP35	NM_004491	Rho GTPase activating protein 35	PAR-CLIP	22012620;27418678
2909	hsa-mir-6867-5p	ARHGAP35	NM_004491	Rho GTPase activating protein 35	PAR-CLIP	22012620;27418678
2909	hsa-mir-7847-3p	ARHGAP35	NM_004491	Rho GTPase activating protein 35	PAR-CLIP	26701625
2909	hsa-mir-940	ARHGAP35	NM_004491	Rho GTPase activating protein 35	PAR-CLIP	26701625
2911	hsa-mir-5787	GRM1	NM_000838	glutamate metabotropic receptor 1	HITS-CLIP	19536157
2913	hsa-mir-4463	GRM3	NM_000840	glutamate metabotropic receptor 3	HITS-CLIP	27418678
2913	hsa-mir-4499	GRM3	NM_000840	glutamate metabotropic receptor 3	HITS-CLIP	27418678
2914	hsa-mir-1202	GRM4	NM_000841	glutamate metabotropic receptor 4	Immunocytochemistry;qRT-PCR;/Western blot	24908571
2916	hsa-mir-1915-3p	GRM6	NM_000843	glutamate metabotropic receptor 6	PAR-CLIP	27292025
2923	hsa-mir-4534	PDIA3	NM_005313	protein disulfide isomerase family A member 3	HITS-CLIP	19536157
2926	hsa-mir-3135b	GRSF1	NM_001098477	G-rich RNA sequence binding factor 1	PAR-CLIP	27292025
2926	hsa-mir-4271	GRSF1	NM_001098477	G-rich RNA sequence binding factor 1	PAR-CLIP	23592263
2926	hsa-mir-5196-5p	GRSF1	NM_001098477	G-rich RNA sequence binding factor 1	PAR-CLIP	23592263
2926	hsa-mir-940	GRSF1	NM_001098477	G-rich RNA sequence binding factor 1	HITS-CLIP	23824327
2932	hsa-mir-1246	GSK3B	NM_001146156	glycogen synthase kinase 3 beta	Immunofluorescence;Luciferase reporter assay;qRT-PCR	27639189
2932	hsa-mir-8485	GSK3B	NM_001146156	glycogen synthase kinase 3 beta	HITS-CLIP	23824327
2934	hsa-mir-5196-5p	GSN	NM_000177	gelsolin	HITS-CLIP	23313552
2934	hsa-mir-6127	GSN	NM_000177	gelsolin	HITS-CLIP	23313552
2934	hsa-mir-8485	GSN	NM_000177	gelsolin	HITS-CLIP	23824327;23313552
2935	hsa-mir-940	GSPT1	NM_001130006	G1 to S phase transition 1	PAR-CLIP	22100165
2948	hsa-mir-8485	GSTM4	NM_000850	glutathione S-transferase mu 4	PAR-CLIP	21572407
2949	hsa-mir-8485	GSTM5	NM_000851	glutathione S-transferase mu 5	HITS-CLIP	23824327
2956	hsa-mir-6126	MSH6	NM_000179	mutS homolog 6	PAR-CLIP	22100165
2962	hsa-mir-3135b	GTF2F1	NM_002096	general transcription factor IIF subunit 1	PAR-CLIP	23446348
2962	hsa-mir-4270	GTF2F1	NM_002096	general transcription factor IIF subunit 1	PAR-CLIP	26701625
2962	hsa-mir-7847-3p	GTF2F1	NM_002096	general transcription factor IIF subunit 1	PAR-CLIP	23592263
2965	hsa-mir-574-5p	GTF2H1	NM_001142307	general transcription factor IIH subunit 1	PAR-CLIP	23446348;21572407
2965	hsa-mir-6867-5p	GTF2H1	NM_001142307	general transcription factor IIH subunit 1	PAR-CLIP	23446348;21572407
2975	hsa-mir-4433a-3p	GTF3C1	NM_001286242	general transcription factor IIIC subunit 1	PAR-CLIP	26701625
2975	hsa-mir-4433b-3p	GTF3C1	NM_001286242	general transcription factor IIIC subunit 1	PAR-CLIP	26701625
2975	hsa-mir-4739	GTF3C1	NM_001286242	general transcription factor IIIC subunit 1	PAR-CLIP	26701625
2975	hsa-mir-5787	GTF3C1	NM_001286242	general transcription factor IIIC subunit 1	PAR-CLIP	26701625
2975	hsa-mir-6127	GTF3C1	NM_001286242	general transcription factor IIIC subunit 1	PAR-CLIP	26701625
2975	hsa-mir-940	GTF3C1	NM_001286242	general transcription factor IIIC subunit 1	PAR-CLIP	26701625
2987	hsa-mir-5787	GUK1	NM_000858	guanylate kinase 1	PAR-CLIP	26701625
2993	hsa-mir-4778-5p	GYPA	NM_001308187	glycophorin A (MNS blood group)	PAR-CLIP	22012620
3004	hsa-mir-7847-3p	GZMM	NM_001258351	granzyme M	PAR-CLIP	23592263;20371350
3005	hsa-mir-4669	H1-0	NM_005318	H1.0 linker histone	PAR-CLIP	26701625
3005	hsa-mir-6127	H1-0	NM_005318	H1.0 linker histone	PAR-CLIP	26701625
3006	hsa-mir-3940-5p	H1-2	NM_005319	H1.2 linker histone, cluster member	PAR-CLIP	23446348;20371350
3008	hsa-mir-3940-5p	H1-4	NM_005321	H1.4 linker histone, cluster member	PAR-CLIP	23446348
3008	hsa-mir-6756-5p	H1-4	NM_005321	H1.4 linker histone, cluster member	PAR-CLIP	23446348
3008	hsa-mir-6769b-5p	H1-4	NM_005321	H1.4 linker histone, cluster member	PAR-CLIP	23446348
3009	hsa-mir-1227-5p	H1-5	NM_005322	H1.5 linker histone, cluster member	PAR-CLIP	23446348
3010	hsa-mir-3940-5p	H1-6	NM_005323	H1.6 linker histone, cluster member	PAR-CLIP	20371350
3012	hsa-mir-6756-5p	H2AC8	NM_021052	H2A clustered histone 8	PAR-CLIP	23446348
3012	hsa-mir-6769b-5p	H2AC8	NM_021052	H2A clustered histone 8	PAR-CLIP	23446348
3012	hsa-mir-940	H2AC8	NM_021052	H2A clustered histone 8	CLASH	23622248
3013	hsa-mir-6756-5p	H2AC7	NM_021065	H2A clustered histone 7	PAR-CLIP	23446348
3014	hsa-mir-3135b	H2AX	NM_002105	H2A.X variant histone	PAR-CLIP	23446348;20371350
3014	hsa-mir-3162-3p	H2AX	NM_002105	H2A.X variant histone	PAR-CLIP	26701625;27292025
3014	hsa-mir-6125	H2AX	NM_002105	H2A.X variant histone	PAR-CLIP	27292025
3017	hsa-mir-3135b	H2BC5	NM_021063	H2B clustered histone 5	PAR-CLIP	21572407
3017	hsa-mir-6831-5p	H2BC5	NM_021063	H2B clustered histone 5	PAR-CLIP	24398324;23446348;21572407
3018	hsa-mir-3940-5p	H2BC3	NM_021062	H2B clustered histone 3	PAR-CLIP	23446348;20371350;21572407
3020	hsa-mir-6124	H3-3A	NM_001379043	H3.3 histone A	PAR-CLIP	20371350
3021	hsa-mir-630	H3-3B	NM_005324	H3.3 histone B	PAR-CLIP	20371350
3034	hsa-mir-4516	HAL	NM_001258333	histidine ammonia-lyase	PAR-CLIP	22100165
3034	hsa-mir-5703	HAL	NM_001258333	histidine ammonia-lyase	PAR-CLIP	22100165
3035	hsa-mir-3162-3p	HARS1	NM_001258040	histidyl-tRNA synthetase 1	HITS-CLIP	19536157
3037	hsa-mir-7107-5p	HAS2	NM_005328	hyaluronan synthase 2	HITS-CLIP	23313552;22927820
3054	hsa-mir-4433b-3p	HCFC1	NM_005334	host cell factor C1	PAR-CLIP	27292025
3054	hsa-mir-6756-5p	HCFC1	NM_005334	host cell factor C1	PAR-CLIP	23592263
3065	hsa-mir-671-5p	HDAC1	NM_004964	histone deacetylase 1	CLASH	23622248
3068	hsa-mir-1915-3p	HDGF	NM_001126050	heparin binding growth factor	PAR-CLIP	23592263
3068	hsa-mir-4433a-3p	HDGF	NM_001126050	heparin binding growth factor	PAR-CLIP	23592263
3068	hsa-mir-6756-5p	HDGF	NM_001126050	heparin binding growth factor	PAR-CLIP	23592263;26701625
3068	hsa-mir-7108-5p	HDGF	NM_001126050	heparin binding growth factor	PAR-CLIP	26701625
3068	hsa-mir-7847-3p	HDGF	NM_001126050	heparin binding growth factor	PAR-CLIP	23446348
3069	hsa-mir-4271	HDLBP	NM_001243900	high density lipoprotein binding protein	PAR-CLIP	23592263;26701625
3069	hsa-mir-4739	HDLBP	NM_001243900	high density lipoprotein binding protein	PAR-CLIP	23592263
3069	hsa-mir-5196-5p	HDLBP	NM_001243900	high density lipoprotein binding protein	PAR-CLIP	23592263;26701625
3069	hsa-mir-6127	HDLBP	NM_001243900	high density lipoprotein binding protein	PAR-CLIP	23592263
3073	hsa-mir-4433a-3p	HEXA	NM_000520	hexosaminidase subunit alpha	PAR-CLIP	27292025
3073	hsa-mir-6763-5p	HEXA	NM_000520	hexosaminidase subunit alpha	HITS-CLIP	23824327
3073	hsa-mir-939-5p	HEXA	NM_000520	hexosaminidase subunit alpha	HITS-CLIP	23824327
3077	hsa-mir-2392	HFE	NM_000410	homeostatic iron regulator	HITS-CLIP	23824327
3091	hsa-mir-4463	HIF1A	NM_001243084	hypoxia inducible factor 1 subunit alpha	PAR-CLIP	21572407
3091	hsa-mir-4499	HIF1A	NM_001243084	hypoxia inducible factor 1 subunit alpha	PAR-CLIP	21572407
3091	hsa-mir-940	HIF1A	NM_001243084	hypoxia inducible factor 1 subunit alpha	PAR-CLIP	21572407
3092	hsa-mir-5196-5p	HIP1	NM_001243198	huntingtin interacting protein 1	PAR-CLIP	22100165
3092	hsa-mir-642b-3p	HIP1	NM_001243198	huntingtin interacting protein 1	HITS-CLIP	23824327
3105	hsa-mir-4534	HLA-A	NM_001242758	major histocompatibility complex, class I, A	PAR-CLIP	23592263;26701625
3105	hsa-mir-6127	HLA-A	NM_001242758	major histocompatibility complex, class I, A	PAR-CLIP	23592263
3106	hsa-mir-6756-5p	HLA-B	NM_005514	major histocompatibility complex, class I, B	HITS-CLIP	19536157
3123	hsa-mir-6124	HLA-DRB1	NM_001243965	major histocompatibility complex, class II, DR beta 1	HITS-CLIP	23824327
3127	hsa-mir-4516	HLA-DRB5	NM_002125	major histocompatibility complex, class II, DR beta 5	HITS-CLIP	19536157
3127	hsa-mir-5703	HLA-DRB5	NM_002125	major histocompatibility complex, class II, DR beta 5	HITS-CLIP	19536157
3131	hsa-mir-8485	HLF	NM_001330375	HLF transcription factor, PAR bZIP family member	HITS-CLIP	23824327;23313552;27418678
3133	hsa-mir-3135b	HLA-E	NM_005516	major histocompatibility complex, class I, E	HITS-CLIP	23824327
3133	hsa-mir-6126	HLA-E	NM_005516	major histocompatibility complex, class I, E	HITS-CLIP	19536157
3141	hsa-mir-8485	HLCS	NM_000411	holocarboxylase synthetase	HITS-CLIP	23824327
3142	hsa-mir-6763-5p	HLX	NM_021958	H2.0 like homeobox	HITS-CLIP	19536157
3142	hsa-mir-939-5p	HLX	NM_021958	H2.0 like homeobox	HITS-CLIP	19536157
3146	hsa-mir-4433b-3p	HMGB1	NM_001313892	high mobility group box 1	PAR-CLIP	23592263
3146	hsa-mir-642b-3p	HMGB1	NM_001313892	high mobility group box 1	PAR-CLIP	20371350;26701625
3148	hsa-mir-6869-5p	HMGB2	NM_001130688	high mobility group box 2	PAR-CLIP	20371350
3148	hsa-mir-8485	HMGB2	NM_001130688	high mobility group box 2	PAR-CLIP	23446348;21572407
3151	hsa-mir-371b-5p	HMGN2	NM_005517	high mobility group nucleosomal binding domain 2	PAR-CLIP	27292025
3151	hsa-mir-4270	HMGN2	NM_005517	high mobility group nucleosomal binding domain 2	PAR-CLIP	27292025
3151	hsa-mir-4516	HMGN2	NM_005517	high mobility group nucleosomal binding domain 2	PAR-CLIP	23446348
3151	hsa-mir-5703	HMGN2	NM_005517	high mobility group nucleosomal binding domain 2	PAR-CLIP	23446348
3151	hsa-mir-6867-5p	HMGN2	NM_005517	high mobility group nucleosomal binding domain 2	PAR-CLIP	27292025
3151	hsa-mir-940	HMGN2	NM_005517	high mobility group nucleosomal binding domain 2	PAR-CLIP	26701625
3156	hsa-mir-8485	HMGCR	NM_000859	3-hydroxy-3-methylglutaryl-CoA reductase	HITS-CLIP	24906430;23824327;19536157;27418678;28735896
3159	hsa-mir-4270	HMGA1	NM_001319077	high mobility group AT-hook 1	PAR-CLIP	26701625
3159	hsa-mir-4739	HMGA1	NM_001319077	high mobility group AT-hook 1	PAR-CLIP	26701625
3159	hsa-mir-6127	HMGA1	NM_001319077	high mobility group AT-hook 1	PAR-CLIP	23592263
3159	hsa-mir-671-5p	HMGA1	NM_001319077	high mobility group AT-hook 1	CLASH	23622248
3159	hsa-mir-6789-5p	HMGA1	NM_001319077	high mobility group AT-hook 1	PAR-CLIP	26701625
3159	hsa-mir-7108-5p	HMGA1	NM_001319077	high mobility group AT-hook 1	PAR-CLIP	23592263
3159	hsa-mir-939-5p	HMGA1	NM_001319077	high mobility group AT-hook 1	PAR-CLIP	26701625
3162	hsa-mir-3135b	HMOX1	NM_002133	heme oxygenase 1	PAR-CLIP	23592263
3166	hsa-mir-3195	HMX1	NM_001306142	H6 family homeobox 1	PAR-CLIP	23592263
3166	hsa-mir-7847-3p	HMX1	NM_001306142	H6 family homeobox 1	PAR-CLIP	23592263
3166	hsa-mir-939-5p	HMX1	NM_001306142	H6 family homeobox 1	PAR-CLIP	23592263
3175	hsa-mir-6126	ONECUT1	NM_004498	one cut homeobox 1	PAR-CLIP	22100165
3177	hsa-mir-4270	SLC29A2	NM_001300868	solute carrier family 29 member 2	PAR-CLIP	23592263
3177	hsa-mir-4739	SLC29A2	NM_001300868	solute carrier family 29 member 2	PAR-CLIP	23592263
3182	hsa-mir-1275	HNRNPAB	NM_004499	heterogeneous nuclear ribonucleoprotein A/B	PAR-CLIP	20371350
3183	hsa-mir-5196-5p	HNRNPC	NM_001077442	heterogeneous nuclear ribonucleoprotein C	PAR-CLIP	23592263
3184	hsa-mir-6763-5p	HNRNPD	NM_001003810	heterogeneous nuclear ribonucleoprotein D	PAR-CLIP	22012620
3185	hsa-mir-371b-5p	HNRNPF	NM_001098204	heterogeneous nuclear ribonucleoprotein F	PAR-CLIP	23592263
3192	hsa-mir-320e	HNRNPU	NM_004501	heterogeneous nuclear ribonucleoprotein U	PAR-CLIP	23446348
3192	hsa-mir-4516	HNRNPU	NM_004501	heterogeneous nuclear ribonucleoprotein U	PAR-CLIP	21572407;26701625
3192	hsa-mir-5100	HNRNPU	NM_004501	heterogeneous nuclear ribonucleoprotein U	HITS-CLIP	19536157
3192	hsa-mir-5703	HNRNPU	NM_004501	heterogeneous nuclear ribonucleoprotein U	PAR-CLIP	21572407;26701625
3192	hsa-mir-642b-3p	HNRNPU	NM_004501	heterogeneous nuclear ribonucleoprotein U	HITS-CLIP	22927820
3200	hsa-mir-4516	HOXA3	NM_001384335	homeobox A3	PAR-CLIP	21572407
3200	hsa-mir-5703	HOXA3	NM_001384335	homeobox A3	PAR-CLIP	21572407
3202	hsa-mir-6831-5p	HOXA5	NM_019102	homeobox A5	PAR-CLIP	23446348
3202	hsa-mir-8485	HOXA5	NM_019102	homeobox A5	PAR-CLIP	21572407
3204	hsa-mir-1229-5p	HOXA7	NM_006896	homeobox A7	PAR-CLIP	26701625
3204	hsa-mir-3135b	HOXA7	NM_006896	homeobox A7	PAR-CLIP	26701625
3204	hsa-mir-6752-5p	HOXA7	NM_006896	homeobox A7	PAR-CLIP	26701625
3204	hsa-mir-6756-5p	HOXA7	NM_006896	homeobox A7	PAR-CLIP	26701625
3204	hsa-mir-6763-5p	HOXA7	NM_006896	homeobox A7	PAR-CLIP	26701625
3204	hsa-mir-6769b-5p	HOXA7	NM_006896	homeobox A7	PAR-CLIP	26701625
3204	hsa-mir-6800-5p	HOXA7	NM_006896	homeobox A7	PAR-CLIP	26701625
3204	hsa-mir-7110-5p	HOXA7	NM_006896	homeobox A7	PAR-CLIP	26701625
3206	hsa-mir-4778-5p	HOXA10	NM_018951	homeobox A10	PAR-CLIP	21572407
3207	hsa-mir-4270	HOXA11	NM_005523	homeobox A11	PAR-CLIP	23446348;21572407;20371350
3213	hsa-mir-4433a-3p	HOXB3	NM_001330322	homeobox B3	PAR-CLIP	21572407
3215	hsa-mir-1275	HOXB5	NM_002147	homeobox B5	HITS-CLIP	23824327
3215	hsa-mir-4739	HOXB5	NM_002147	homeobox B5	PAR-CLIP	23592263
3215	hsa-mir-6127	HOXB5	NM_002147	homeobox B5	PAR-CLIP	23592263
3216	hsa-mir-4270	HOXB6	NM_001369397	homeobox B6	PAR-CLIP	26701625
3216	hsa-mir-5196-5p	HOXB6	NM_001369397	homeobox B6	PAR-CLIP	23446348;20371350
3216	hsa-mir-6752-5p	HOXB6	NM_001369397	homeobox B6	PAR-CLIP	26701625
3216	hsa-mir-6756-5p	HOXB6	NM_001369397	homeobox B6	PAR-CLIP	26701625
3216	hsa-mir-6763-5p	HOXB6	NM_001369397	homeobox B6	PAR-CLIP	26701625
3216	hsa-mir-7110-5p	HOXB6	NM_001369397	homeobox B6	PAR-CLIP	26701625
3216	hsa-mir-939-5p	HOXB6	NM_001369397	homeobox B6	PAR-CLIP	26701625
3221	hsa-mir-6127	HOXC4	NM_014620	homeobox C4	PAR-CLIP	23592263
3221	hsa-mir-6879-5p	HOXC4	NM_014620	homeobox C4	PAR-CLIP	23592263
3223	hsa-mir-6127	HOXC6	NM_004503	homeobox C6	PAR-CLIP	24398324
3223	hsa-mir-6763-5p	HOXC6	NM_004503	homeobox C6	PAR-CLIP	24398324
3223	hsa-mir-6769b-5p	HOXC6	NM_004503	homeobox C6	PAR-CLIP	24398324
3223	hsa-mir-939-5p	HOXC6	NM_004503	homeobox C6	PAR-CLIP	24398324
3224	hsa-mir-3940-5p	HOXC8	NM_022658	homeobox C8	PAR-CLIP	23446348;21572407
3224	hsa-mir-940	HOXC8	NM_022658	homeobox C8	PAR-CLIP	22291592;23446348;21572407
3227	hsa-mir-940	HOXC11	NM_014212	homeobox C11	PAR-CLIP	26701625;27292025
3232	hsa-mir-4271	HOXD3	NM_006898	homeobox D3	PAR-CLIP	26701625
3232	hsa-mir-5196-5p	HOXD3	NM_006898	homeobox D3	PAR-CLIP	26701625
3235	hsa-mir-1275	HOXD9	NM_014213	homeobox D9	PAR-CLIP	22100165
3238	hsa-mir-7975	HOXD12	NM_021193	homeobox D12	HITS-CLIP	27418678
3239	hsa-mir-4271	HOXD13	NM_000523	homeobox D13	PAR-CLIP	21572407
3241	hsa-mir-4739	HPCAL1	NM_001258357	hippocalcin like 1	PAR-CLIP	26701625
3241	hsa-mir-6127	HPCAL1	NM_001258357	hippocalcin like 1	PAR-CLIP	26701625
3241	hsa-mir-7847-3p	HPCAL1	NM_001258357	hippocalcin like 1	PAR-CLIP	26701625
3265	hsa-mir-6791-5p	HRAS	NM_001130442	HRas proto-oncogene, GTPase	PAR-CLIP	26701625
3274	hsa-mir-6127	HRH2	NM_001131055	histamine receptor H2	PAR-CLIP	20371350
3274	hsa-mir-671-5p	HRH2	NM_001131055	histamine receptor H2	PAR-CLIP	20371350
3276	hsa-mir-574-3p	PRMT1	NM_001207042	protein arginine methyltransferase 1	PAR-CLIP	26701625
3281	hsa-mir-937-5p	HSBP1	NM_001537	heat shock factor binding protein 1	PAR-CLIP	22100165
3301	hsa-mir-1202	DNAJA1	NM_001314039	DnaJ heat shock protein family (Hsp40) member A1	HITS-CLIP	23824327
3304	hsa-mir-937-5p	HSPA1B	NM_005346	heat shock protein family A (Hsp70) member 1B	PAR-CLIP	21572407
3304	hsa-mir-940	HSPA1B	NM_005346	heat shock protein family A (Hsp70) member 1B	CLASH	23622248
3306	hsa-mir-3162-3p	HSPA2	NM_021979	heat shock protein family A (Hsp70) member 2	HITS-CLIP	23824327
3308	hsa-mir-8485	HSPA4	NM_002154	heat shock protein family A (Hsp70) member 4	HITS-CLIP	23824327;23313552;27418678
3326	hsa-mir-4298	HSP90AB1	NM_001271969	heat shock protein 90 alpha family class B member 1	PAR-CLIP	26701625
3326	hsa-mir-939-5p	HSP90AB1	NM_001271969	heat shock protein 90 alpha family class B member 1	PAR-CLIP	26701625
3344	hsa-mir-6124	FOXN2	NM_001375442	forkhead box N2	PAR-CLIP	23446348;21572407
3363	hsa-mir-1246	HTR7	NM_000872	5-hydroxytryptamine receptor 7	PAR-CLIP	22012620;21572407
3364	hsa-mir-5196-5p	HUS1	NM_001363683	HUS1 checkpoint clamp component	HITS-CLIP	23824327
3364	hsa-mir-6769b-5p	HUS1	NM_001363683	HUS1 checkpoint clamp component	HITS-CLIP	23824327
3364	hsa-mir-6821-5p	HUS1	NM_001363683	HUS1 checkpoint clamp component	HITS-CLIP	23824327
3364	hsa-mir-940	HUS1	NM_001363683	HUS1 checkpoint clamp component	HITS-CLIP	23824327
3376	hsa-mir-6740-5p	IARS1	NM_001374299	isoleucyl-tRNA synthetase 1	PAR-CLIP	26701625
3383	hsa-mir-8485	ICAM1	NM_000201	intercellular adhesion molecule 1	HITS-CLIP	23824327;19536157
3418	hsa-mir-1915-3p	IDH2	NM_001289910	isocitrate dehydrogenase (NADP(+)) 2	HITS-CLIP	19536157
3419	hsa-mir-4516	IDH3A	NM_005530	isocitrate dehydrogenase (NAD(+)) 3 catalytic subunit alpha	PAR-CLIP	23592263
3419	hsa-mir-5703	IDH3A	NM_005530	isocitrate dehydrogenase (NAD(+)) 3 catalytic subunit alpha	PAR-CLIP	23592263
3423	hsa-mir-3135b	IDS	NM_000202	iduronate 2-sulfatase	HITS-CLIP	24906430
3423	hsa-mir-6763-5p	IDS	NM_000202	iduronate 2-sulfatase	PAR-CLIP	23592263
3423	hsa-mir-939-5p	IDS	NM_000202	iduronate 2-sulfatase	PAR-CLIP	23592263
3431	hsa-mir-2392	SP110	NM_001185015	SP110 nuclear body protein	PAR-CLIP	23446348
3431	hsa-mir-6088	SP110	NM_001185015	SP110 nuclear body protein	HITS-CLIP	27418678
3431	hsa-mir-6769b-5p	SP110	NM_001185015	SP110 nuclear body protein	HITS-CLIP	23824327
3431	hsa-mir-6869-5p	SP110	NM_001185015	SP110 nuclear body protein	HITS-CLIP	23824327
3455	hsa-mir-2392	IFNAR2	NM_000874	interferon alpha and beta receptor subunit 2	PAR-CLIP	21572407;20371350
3455	hsa-mir-4739	IFNAR2	NM_000874	interferon alpha and beta receptor subunit 2	HITS-CLIP	23313552
3455	hsa-mir-6127	IFNAR2	NM_000874	interferon alpha and beta receptor subunit 2	HITS-CLIP	23313552
3455	hsa-mir-8485	IFNAR2	NM_000874	interferon alpha and beta receptor subunit 2	HITS-CLIP	23824327
3455	hsa-mir-940	IFNAR2	NM_000874	interferon alpha and beta receptor subunit 2	HITS-CLIP	23313552
3475	hsa-mir-371b-5p	IFRD1	NM_001007245	interferon related developmental regulator 1	PAR-CLIP	22012620;21572407;27292025
3475	hsa-mir-6127	IFRD1	NM_001007245	interferon related developmental regulator 1	HITS-CLIP	19536157
3476	hsa-mir-8485	IGBP1	NM_001370192	immunoglobulin binding protein 1	PAR-CLIP	22012620;20371350
3479	hsa-mir-574-5p	IGF1	NM_000618	insulin like growth factor 1	HITS-CLIP	23824327;27418678
3479	hsa-mir-6867-5p	IGF1	NM_000618	insulin like growth factor 1	HITS-CLIP	23824327;27418678
3479	hsa-mir-7847-3p	IGF1	NM_000618	insulin like growth factor 1	PAR-CLIP	23446348
3480	hsa-mir-1275	IGF1R	NM_000875	insulin like growth factor 1 receptor	PAR-CLIP	23592263;24398324;23446348;21572407
3480	hsa-mir-4800-5p	IGF1R	NM_000875	insulin like growth factor 1 receptor	PAR-CLIP	23592263
3480	hsa-mir-6124	IGF1R	NM_000875	insulin like growth factor 1 receptor	PAR-CLIP	20371350
3480	hsa-mir-630	IGF1R	NM_000875	insulin like growth factor 1 receptor	ELISA;Immunoblot;qRT-PCR;wound healing assays;transwell insert;anoikis assay	24655723;23675407
3480	hsa-mir-6740-5p	IGF1R	NM_000875	insulin like growth factor 1 receptor	PAR-CLIP	23592263;24398324;23446348;21572407
3480	hsa-mir-6831-5p	IGF1R	NM_000875	insulin like growth factor 1 receptor	PAR-CLIP	23592263;24398324;23446348;21572407
3480	hsa-mir-6867-5p	IGF1R	NM_000875	insulin like growth factor 1 receptor	HITS-CLIP	21572407
3480	hsa-mir-8485	IGF1R	NM_000875	insulin like growth factor 1 receptor	HITS-CLIP	23824327;23313552;19536157
3480	hsa-mir-940	IGF1R	NM_000875	insulin like growth factor 1 receptor	PAR-CLIP	21572407
3481	hsa-mir-3162-3p	IGF2	NM_000612	insulin like growth factor 2	HITS-CLIP	19536157
3482	hsa-mir-6089	IGF2R	NM_000876	insulin like growth factor 2 receptor	HITS-CLIP	23824327;19536157
3482	hsa-mir-8485	IGF2R	NM_000876	insulin like growth factor 2 receptor	HITS-CLIP	24906430;23824327;22927820;27418678
3487	hsa-mir-1915-3p	IGFBP4	NM_001552	insulin like growth factor binding protein 4	PAR-CLIP	23592263
3487	hsa-mir-4739	IGFBP4	NM_001552	insulin like growth factor binding protein 4	PAR-CLIP	23592263
3487	hsa-mir-6127	IGFBP4	NM_001552	insulin like growth factor binding protein 4	PAR-CLIP	23592263
3487	hsa-mir-6763-5p	IGFBP4	NM_001552	insulin like growth factor binding protein 4	PAR-CLIP	23592263
3487	hsa-mir-7110-5p	IGFBP4	NM_001552	insulin like growth factor binding protein 4	PAR-CLIP	23592263
3487	hsa-mir-939-5p	IGFBP4	NM_001552	insulin like growth factor binding protein 4	PAR-CLIP	23592263
3488	hsa-mir-4516	IGFBP5	NM_000599	insulin like growth factor binding protein 5	PAR-CLIP	20371350
3488	hsa-mir-5703	IGFBP5	NM_000599	insulin like growth factor binding protein 5	PAR-CLIP	20371350
3488	hsa-mir-6088	IGFBP5	NM_000599	insulin like growth factor binding protein 5	PAR-CLIP	20371350
3488	hsa-mir-6740-5p	IGFBP5	NM_000599	insulin like growth factor binding protein 5	PAR-CLIP	20371350
3491	hsa-mir-630	CCN1	NM_001554	cellular communication network factor 1	PAR-CLIP	22012620
3549	hsa-mir-4433b-3p	IHH	NM_002181	Indian hedgehog signaling molecule	PAR-CLIP	22100165
3559	hsa-mir-3135b	IL2RA	NM_000417	interleukin 2 receptor subunit alpha	HITS-CLIP	23824327
3560	hsa-mir-6127	IL2RB	NM_000878	interleukin 2 receptor subunit beta	PAR-CLIP	23592263
3560	hsa-mir-6752-5p	IL2RB	NM_000878	interleukin 2 receptor subunit beta	PAR-CLIP	23592263
3560	hsa-mir-7110-5p	IL2RB	NM_000878	interleukin 2 receptor subunit beta	PAR-CLIP	23592263
3568	hsa-mir-8485	IL5RA	NM_000564	interleukin 5 receptor subunit alpha	PAR-CLIP	22012620;23824327;27292025
3570	hsa-mir-1915-3p	IL6R	NM_000565	interleukin 6 receptor	HITS-CLIP	23313552
3570	hsa-mir-630	IL6R	NM_000565	interleukin 6 receptor	PAR-CLIP	27292025
3572	hsa-mir-4778-5p	IL6ST	NM_001190981	interleukin 6 signal transducer	PAR-CLIP	22012620
3572	hsa-mir-6867-5p	IL6ST	NM_001190981	interleukin 6 signal transducer	PAR-CLIP	23446348;21572407
3572	hsa-mir-8485	IL6ST	NM_001190981	interleukin 6 signal transducer	PAR-CLIP	23446348;21572407
3575	hsa-mir-5787	IL7R	NM_002185	interleukin 7 receptor	HITS-CLIP	19536157
3587	hsa-mir-6089	IL10RA	NM_001558	interleukin 10 receptor subunit alpha	PAR-CLIP	23592263
3588	hsa-mir-4534	IL10RB	NM_000628	interleukin 10 receptor subunit beta	HITS-CLIP	23824327;27418678
3588	hsa-mir-6088	IL10RB	NM_000628	interleukin 10 receptor subunit beta	HITS-CLIP	23824327;27418678
3607	hsa-mir-2861	FOXK2	NM_004514	forkhead box K2	PAR-CLIP	22012620
3608	hsa-mir-940	ILF2	NM_001267809	interleukin enhancer binding factor 2	CLASH	23622248
3609	hsa-mir-4778-5p	ILF3	NM_001137673	interleukin enhancer binding factor 3	PAR-CLIP	26701625
3611	hsa-mir-1275	ILK	NM_001014794	integrin linked kinase	PAR-CLIP	23592263
3611	hsa-mir-4271	ILK	NM_001014794	integrin linked kinase	PAR-CLIP	23592263
3611	hsa-mir-5196-5p	ILK	NM_001014794	integrin linked kinase	PAR-CLIP	23592263
3611	hsa-mir-5787	ILK	NM_001014794	integrin linked kinase	PAR-CLIP	23592263
3624	hsa-mir-574-5p	INHBA	NM_002192	inhibin subunit beta A	HITS-CLIP	27418678
3624	hsa-mir-6867-5p	INHBA	NM_002192	inhibin subunit beta A	HITS-CLIP	27418678
3636	hsa-mir-671-5p	INPPL1	NM_001567	inositol polyphosphate phosphatase like 1	CLASH	23622248
3638	hsa-mir-642b-3p	INSIG1	NM_001346590	insulin induced gene 1	HITS-CLIP	23313552
3638	hsa-mir-937-5p	INSIG1	NM_001346590	insulin induced gene 1	HITS-CLIP	23313552
3652	hsa-mir-371b-5p	IPP	NM_001145349	intracisternal A particle-promoted polypeptide	HITS-CLIP	23313552
3652	hsa-mir-4463	IPP	NM_001145349	intracisternal A particle-promoted polypeptide	HITS-CLIP	23824327
3652	hsa-mir-7107-5p	IPP	NM_001145349	intracisternal A particle-promoted polypeptide	HITS-CLIP	23313552
3656	hsa-mir-4433a-3p	IRAK2	NM_001570	interleukin 1 receptor associated kinase 2	PAR-CLIP	27292025
3656	hsa-mir-940	IRAK2	NM_001570	interleukin 1 receptor associated kinase 2	PAR-CLIP	27292025
3658	hsa-mir-7847-3p	IREB2	NM_001320941	iron responsive element binding protein 2	HITS-CLIP	23824327
3658	hsa-mir-940	IREB2	NM_001320941	iron responsive element binding protein 2	HITS-CLIP	19536157
3659	hsa-mir-7107-5p	IRF1	NM_001354924	interferon regulatory factor 1	HITS-CLIP	23824327
3662	hsa-mir-574-3p	IRF4	NM_001195286	interferon regulatory factor 4	PAR-CLIP	23446348;21572407;20371350
3667	hsa-mir-6867-5p	IRS1	NM_005544	insulin receptor substrate 1	PAR-CLIP	21572407
3667	hsa-mir-8485	IRS1	NM_005544	insulin receptor substrate 1	PAR-CLIP	21572407;24906430;23824327;27418678
3672	hsa-mir-574-5p	ITGA1	NM_181501	integrin subunit alpha 1	PAR-CLIP;HITS-CLIP	21572407
3672	hsa-mir-8485	ITGA1	NM_181501	integrin subunit alpha 1	HITS-CLIP	23824327;23313552
3673	hsa-mir-371b-5p	ITGA2	NM_002203	integrin subunit alpha 2	PAR-CLIP	21572407
3673	hsa-mir-6756-5p	ITGA2	NM_002203	integrin subunit alpha 2	PAR-CLIP	21572407
3675	hsa-mir-4433a-3p	ITGA3	NM_002204	integrin subunit alpha 3	PAR-CLIP	21572407
3675	hsa-mir-5787	ITGA3	NM_002204	integrin subunit alpha 3	PAR-CLIP	27292025
3688	hsa-mir-6126	ITGB1	NM_002211	integrin subunit beta 1	PAR-CLIP	20371350
3688	hsa-mir-6791-5p	ITGB1	NM_002211	integrin subunit beta 1	PAR-CLIP	20371350
3690	hsa-mir-6089	ITGB3	NM_000212	integrin subunit beta 3	HITS-CLIP	23824327
3704	hsa-mir-1915-3p	ITPA	NM_001267623	inosine triphosphatase	HITS-CLIP	19536157
3704	hsa-mir-3135b	ITPA	NM_001267623	inosine triphosphatase	HITS-CLIP	19536157
3704	hsa-mir-6752-5p	ITPA	NM_001267623	inosine triphosphatase	HITS-CLIP	28735896
3704	hsa-mir-7110-5p	ITPA	NM_001267623	inosine triphosphatase	HITS-CLIP	28735896
3707	hsa-mir-6791-5p	ITPKB	NM_002221	inositol-trisphosphate 3-kinase B	HITS-CLIP	19536157
3707	hsa-mir-8485	ITPKB	NM_002221	inositol-trisphosphate 3-kinase B	HITS-CLIP	23824327
3712	hsa-mir-937-5p	IVD	NM_001159508	isovaleryl-CoA dehydrogenase	PAR-CLIP	23446348
3717	hsa-mir-8485	JAK2	NM_001322194	Janus kinase 2	HITS-CLIP	23824327;23313552;22927820;27418678
3718	hsa-mir-6791-5p	JAK3	NM_000215	Janus kinase 3	HITS-CLIP	23824327
3720	hsa-mir-1229-5p	JARID2	NM_001267040	jumonji and AT-rich interaction domain containing 2	HITS-CLIP	23313552
3725	hsa-mir-4739	JUN	NM_002228	Jun proto-oncogene, AP-1 transcription factor subunit	PAR-CLIP	22100165
3727	hsa-mir-4271	JUND	NM_001286968	JunD proto-oncogene, AP-1 transcription factor subunit	PAR-CLIP	23592263;20371350
3739	hsa-mir-8485	KCNA4	NM_002233	potassium voltage-gated channel subfamily A member 4	HITS-CLIP	23824327
3741	hsa-mir-4433b-3p	KCNA5	NM_002234	potassium voltage-gated channel subfamily A member 5	PAR-CLIP	23592263
3741	hsa-mir-4739	KCNA5	NM_002234	potassium voltage-gated channel subfamily A member 5	PAR-CLIP	23592263
3741	hsa-mir-6127	KCNA5	NM_002234	potassium voltage-gated channel subfamily A member 5	PAR-CLIP	23592263
3743	hsa-mir-3135b	KCNA7	NM_031886	potassium voltage-gated channel subfamily A member 7	HITS-CLIP	23313552
3745	hsa-mir-574-5p	KCNB1	NM_004975	potassium voltage-gated channel subfamily B member 1	HITS-CLIP	27418678
3745	hsa-mir-6867-5p	KCNB1	NM_004975	potassium voltage-gated channel subfamily B member 1	HITS-CLIP	27418678
3745	hsa-mir-8485	KCNB1	NM_004975	potassium voltage-gated channel subfamily B member 1	HITS-CLIP	24906430;23824327;23313552;27418678;28735896
3748	hsa-mir-7108-5p	KCNC3	NM_001372305	potassium voltage-gated channel subfamily C member 3	HITS-CLIP	19536157
3749	hsa-mir-8485	KCNC4	NM_001039574	potassium voltage-gated channel subfamily C member 4	PAR-CLIP	20371350
3750	hsa-mir-4516	KCND1	NM_004979	potassium voltage-gated channel subfamily D member 1	PAR-CLIP	23592263
3750	hsa-mir-5703	KCND1	NM_004979	potassium voltage-gated channel subfamily D member 1	PAR-CLIP	23592263
3752	hsa-mir-2392	KCND3	NM_001378969	potassium voltage-gated channel subfamily D member 3	PAR-CLIP	23592263
3752	hsa-mir-4534	KCND3	NM_001378969	potassium voltage-gated channel subfamily D member 3	PAR-CLIP	23592263
3752	hsa-mir-6124	KCND3	NM_001378969	potassium voltage-gated channel subfamily D member 3	PAR-CLIP	23592263
3756	hsa-mir-6879-5p	KCNH1	NM_002238	potassium voltage-gated channel subfamily H member 1	PAR-CLIP	23592263;20371350
3757	hsa-mir-1275	KCNH2	NM_000238	potassium voltage-gated channel subfamily H member 2	PAR-CLIP	26701625
3757	hsa-mir-4516	KCNH2	NM_000238	potassium voltage-gated channel subfamily H member 2	PAR-CLIP	26701625
3757	hsa-mir-5703	KCNH2	NM_000238	potassium voltage-gated channel subfamily H member 2	PAR-CLIP	26701625
3757	hsa-mir-5787	KCNH2	NM_000238	potassium voltage-gated channel subfamily H member 2	PAR-CLIP	26701625
3759	hsa-mir-6124	KCNJ2	NM_000891	potassium inwardly rectifying channel subfamily J member 2	PAR-CLIP	20371350
3759	hsa-mir-6831-5p	KCNJ2	NM_000891	potassium inwardly rectifying channel subfamily J member 2	PAR-CLIP	21572407
3760	hsa-mir-6088	KCNJ3	NM_001260508	potassium inwardly rectifying channel subfamily J member 3	HITS-CLIP	27418678
3760	hsa-mir-6867-5p	KCNJ3	NM_001260508	potassium inwardly rectifying channel subfamily J member 3	PAR-CLIP	23446348;21572407;20371350
3760	hsa-mir-8485	KCNJ3	NM_001260508	potassium inwardly rectifying channel subfamily J member 3	PAR-CLIP	21572407
3762	hsa-mir-4433a-3p	KCNJ5	NM_000890	potassium inwardly rectifying channel subfamily J member 5	HITS-CLIP	27418678
3762	hsa-mir-6821-5p	KCNJ5	NM_000890	potassium inwardly rectifying channel subfamily J member 5	HITS-CLIP	27418678
3763	hsa-mir-574-5p	KCNJ6	NM_002240	potassium inwardly rectifying channel subfamily J member 6	PAR-CLIP	20371350
3763	hsa-mir-6867-5p	KCNJ6	NM_002240	potassium inwardly rectifying channel subfamily J member 6	PAR-CLIP	20371350
3766	hsa-mir-3162-3p	KCNJ10	NM_002241	potassium inwardly rectifying channel subfamily J member 10	HITS-CLIP	23824327
3766	hsa-mir-8485	KCNJ10	NM_002241	potassium inwardly rectifying channel subfamily J member 10	HITS-CLIP	24906430;23824327;23313552;27418678
3768	hsa-mir-1915-3p	KCNJ12	NM_021012	potassium inwardly rectifying channel subfamily J member 12	PAR-CLIP	22012620
3768	hsa-mir-642b-3p	KCNJ12	NM_021012	potassium inwardly rectifying channel subfamily J member 12	HITS-CLIP	27418678
3768	hsa-mir-8485	KCNJ12	NM_021012	potassium inwardly rectifying channel subfamily J member 12	PAR-CLIP;HITS-CLIP	21572407;24906430;23824327;23706177;23313552;27418678
3775	hsa-mir-8485	KCNK1	NM_002245	potassium two pore domain channel subfamily K member 1	PAR-CLIP	23446348;21572407
3777	hsa-mir-6752-5p	KCNK3	NM_002246	potassium two pore domain channel subfamily K member 3	PAR-CLIP	23592263
3777	hsa-mir-6756-5p	KCNK3	NM_002246	potassium two pore domain channel subfamily K member 3	PAR-CLIP	23592263
3777	hsa-mir-7110-5p	KCNK3	NM_002246	potassium two pore domain channel subfamily K member 3	PAR-CLIP	23592263
3779	hsa-mir-4433a-3p	KCNMB1	NM_004137	potassium calcium-activated channel subfamily M regulatory beta subunit 1	PAR-CLIP	23446348;20371350
3779	hsa-mir-4433b-3p	KCNMB1	NM_004137	potassium calcium-activated channel subfamily M regulatory beta subunit 1	PAR-CLIP	23446348;20371350
3779	hsa-mir-6869-5p	KCNMB1	NM_004137	potassium calcium-activated channel subfamily M regulatory beta subunit 1	HITS-CLIP	23824327
3782	hsa-mir-5100	KCNN3	NM_001204087	potassium calcium-activated channel subfamily N member 3	PAR-CLIP	23446348;21572407;22927820
3782	hsa-mir-6867-5p	KCNN3	NM_001204087	potassium calcium-activated channel subfamily N member 3	PAR-CLIP	22100165
3786	hsa-mir-574-5p	KCNQ3	NM_001204824	potassium voltage-gated channel subfamily Q member 3	HITS-CLIP	23824327;27418678
3786	hsa-mir-6867-5p	KCNQ3	NM_001204824	potassium voltage-gated channel subfamily Q member 3	HITS-CLIP	23824327;27418678
3788	hsa-mir-371b-5p	KCNS2	NM_020697	potassium voltage-gated channel modifier subfamily S member 2	HITS-CLIP	19536157
3798	hsa-mir-939-5p	KIF5A	NM_001354705	kinesin family member 5A	PAR-CLIP	23592263
3799	hsa-mir-5196-5p	KIF5B	NM_004521	kinesin family member 5B	PAR-CLIP	24398324;23446348;21572407;20371350
3799	hsa-mir-6124	KIF5B	NM_004521	kinesin family member 5B	PAR-CLIP	20371350
3800	hsa-mir-8485	KIF5C	NM_004522	kinesin family member 5C	HITS-CLIP	24906430;23824327;27418678;28735896
3817	hsa-mir-7108-5p	KLK2	NM_001002231	kallikrein related peptidase 2	HITS-CLIP	19536157
3824	hsa-mir-4463	KLRD1	NM_001114396	killer cell lectin like receptor D1	PAR-CLIP	22012620
3824	hsa-mir-4499	KLRD1	NM_001114396	killer cell lectin like receptor D1	PAR-CLIP	22012620
3833	hsa-mir-8485	KIFC1	NM_002263	kinesin family member C1	HITS-CLIP	24906430;23824327;23313552;27418678
3840	hsa-mir-8485	KPNA4	NM_002268	karyopherin subunit alpha 4	PAR-CLIP	23446348;21572407
3841	hsa-mir-6831-5p	KPNA5	NM_001366304	karyopherin subunit alpha 5	PAR-CLIP	24398324;23446348;21572407;20371350
3842	hsa-mir-8485	TNPO1	NM_001364292	transportin 1	HITS-CLIP	23824327
3843	hsa-mir-8485	IPO5	NM_002271	importin 5	PAR-CLIP	23446348
3845	hsa-mir-671-5p	KRAS	NM_001369786	KRAS proto-oncogene, GTPase	PAR-CLIP	20371350
3846	hsa-mir-5100	KRTAP5-9	NM_005553	keratin associated protein 5-9	HITS-CLIP	23824327
3856	hsa-mir-5787	KRT8	NM_001256282	keratin 8	PAR-CLIP	24398324
3884	hsa-mir-6831-5p	KRT33B	NM_002279	keratin 33B	PAR-CLIP	20371350
3898	hsa-mir-6867-5p	LAD1	NM_005558	ladinin 1	HITS-CLIP	28735896
3899	hsa-mir-574-5p	AFF3	NM_001025108	AF4/FMR2 family member 3	HITS-CLIP	23824327
3899	hsa-mir-6867-5p	AFF3	NM_001025108	AF4/FMR2 family member 3	HITS-CLIP	23824327
3911	hsa-mir-2861	LAMA5	NM_005560	laminin subunit alpha 5	PAR-CLIP	23592263
3915	hsa-mir-371b-5p	LAMC1	NM_002293	laminin subunit gamma 1	PAR-CLIP	21572407
3915	hsa-mir-4433a-3p	LAMC1	NM_002293	laminin subunit gamma 1	PAR-CLIP	23592263
3915	hsa-mir-4433b-3p	LAMC1	NM_002293	laminin subunit gamma 1	PAR-CLIP	23592263
3915	hsa-mir-6752-5p	LAMC1	NM_002293	laminin subunit gamma 1	PAR-CLIP	23592263
3915	hsa-mir-7110-5p	LAMC1	NM_002293	laminin subunit gamma 1	PAR-CLIP	23592263
3920	hsa-mir-8485	LAMP2	NM_001122606	lysosomal associated membrane protein 2	HITS-CLIP	23824327;27418678
3925	hsa-mir-4298	STMN1	NM_001145454	stathmin 1	PAR-CLIP	23592263
3925	hsa-mir-4433a-3p	STMN1	NM_001145454	stathmin 1	PAR-CLIP	23446348;20371350
3927	hsa-mir-2861	LASP1	NM_001271608	LIM and SH3 protein 1	PAR-CLIP	26701625
3927	hsa-mir-4739	LASP1	NM_001271608	LIM and SH3 protein 1	PAR-CLIP	26701625
3927	hsa-mir-6089	LASP1	NM_001271608	LIM and SH3 protein 1	PAR-CLIP	26701625
3927	hsa-mir-6127	LASP1	NM_001271608	LIM and SH3 protein 1	PAR-CLIP	26701625
3938	hsa-mir-671-5p	LCT	NM_002299	lactase	CLASH	23622248
3939	hsa-mir-4466	LDHA	NM_001135239	lactate dehydrogenase A	PAR-CLIP	26701625
3949	hsa-mir-1229-5p	LDLR	NM_000527	low density lipoprotein receptor	PAR-CLIP	27292025
3949	hsa-mir-2392	LDLR	NM_000527	low density lipoprotein receptor	PAR-CLIP	27292025
3949	hsa-mir-4442	LDLR	NM_000527	low density lipoprotein receptor	PAR-CLIP	27292025
3949	hsa-mir-6867-5p	LDLR	NM_000527	low density lipoprotein receptor	PAR-CLIP	23446348;21572407;20371350
3954	hsa-mir-940	LETM1	NM_012318	leucine zipper and EF-hand containing transmembrane protein 1	PAR-CLIP	27292025
3959	hsa-mir-6126	LGALS3BP	NM_005567	galectin 3 binding protein	PAR-CLIP	27292025
3959	hsa-mir-671-5p	LGALS3BP	NM_005567	galectin 3 binding protein	CLASH	23622248;23592263
3959	hsa-mir-6869-5p	LGALS3BP	NM_005567	galectin 3 binding protein	PAR-CLIP	27292025
3959	hsa-mir-939-5p	LGALS3BP	NM_005567	galectin 3 binding protein	PAR-CLIP	23592263
3976	hsa-mir-5100	LIF	NM_001257135	LIF interleukin 6 family cytokine	HITS-CLIP	28735896
3977	hsa-mir-6126	LIFR	NM_001127671	LIF receptor subunit alpha	PAR-CLIP	22100165
3983	hsa-mir-8485	ABLIM1	NM_001003407	actin binding LIM protein 1	HITS-CLIP	24906430;23824327;28735896
3984	hsa-mir-2861	LIMK1	NM_001204426	LIM domain kinase 1	PAR-CLIP	26701625
3984	hsa-mir-4271	LIMK1	NM_001204426	LIM domain kinase 1	PAR-CLIP	26701625
3984	hsa-mir-4516	LIMK1	NM_001204426	LIM domain kinase 1	PAR-CLIP	26701625
3984	hsa-mir-5703	LIMK1	NM_001204426	LIM domain kinase 1	PAR-CLIP	26701625
3984	hsa-mir-6756-5p	LIMK1	NM_001204426	LIM domain kinase 1	PAR-CLIP	26701625
3984	hsa-mir-940	LIMK1	NM_001204426	LIM domain kinase 1	PAR-CLIP	26701625
3987	hsa-mir-3135b	LIMS1	NM_001193482	LIM zinc finger domain containing 1	HITS-CLIP	23824327
3990	hsa-mir-1915-3p	LIPC	NM_000236	lipase C, hepatic type	HITS-CLIP	23824327
3990	hsa-mir-4433a-3p	LIPC	NM_000236	lipase C, hepatic type	HITS-CLIP	23824327
3990	hsa-mir-940	LIPC	NM_000236	lipase C, hepatic type	HITS-CLIP	23824327
3993	hsa-mir-5196-5p	LLGL2	NM_001015002	LLGL scribble cell polarity complex component 2	PAR-CLIP	23592263
3995	hsa-mir-4270	FADS3	NM_021727	fatty acid desaturase 3	HITS-CLIP	19536157
3996	hsa-mir-5787	LLGL1	NM_004140	LLGL scribble cell polarity complex component 1	HITS-CLIP	23824327;23313552
3996	hsa-mir-6756-5p	LLGL1	NM_004140	LLGL scribble cell polarity complex component 1	HITS-CLIP	23313552
3996	hsa-mir-6769b-5p	LLGL1	NM_004140	LLGL scribble cell polarity complex component 1	HITS-CLIP	23313552
4001	hsa-mir-4778-5p	LMNB1	NM_001198557	lamin B1	PAR-CLIP	20371350
4009	hsa-mir-8485	LMX1A	NM_001033507	LIM homeobox transcription factor 1 alpha	HITS-CLIP	23824327
4012	hsa-mir-6127	LNPEP	NM_005575	leucyl and cystinyl aminopeptidase	PAR-CLIP	27292025;27418678
4012	hsa-mir-8485	LNPEP	NM_005575	leucyl and cystinyl aminopeptidase	HITS-CLIP	24906430;23824327;22927820;27292025;27418678
4017	hsa-mir-3940-5p	LOXL2	NM_002318	lysyl oxidase like 2	HITS-CLIP	19536157
4026	hsa-mir-2392	LPP	NM_001167671	LIM domain containing preferred translocation partner in lipoma	PAR-CLIP	27292025
4026	hsa-mir-371b-5p	LPP	NM_001167671	LIM domain containing preferred translocation partner in lipoma	PAR-CLIP	22012620
4026	hsa-mir-4327	LPP	NM_001167671	LIM domain containing preferred translocation partner in lipoma	PAR-CLIP	27292025
4026	hsa-mir-4433a-3p	LPP	NM_001167671	LIM domain containing preferred translocation partner in lipoma	HITS-CLIP	23313552
4026	hsa-mir-574-5p	LPP	NM_001167671	LIM domain containing preferred translocation partner in lipoma	HITS-CLIP	24906430;23313552;27418678
4026	hsa-mir-6867-5p	LPP	NM_001167671	LIM domain containing preferred translocation partner in lipoma	HITS-CLIP	24906430;23313552;27418678
4026	hsa-mir-7847-3p	LPP	NM_001167671	LIM domain containing preferred translocation partner in lipoma	PAR-CLIP	20371350
4026	hsa-mir-940	LPP	NM_001167671	LIM domain containing preferred translocation partner in lipoma	HITS-CLIP	27418678
4040	hsa-mir-8485	LRP6	NM_002336	LDL receptor related protein 6	HITS-CLIP	23824327
4040	hsa-mir-940	LRP6	NM_002336	LDL receptor related protein 6	CLASH	23622248
4043	hsa-mir-371b-5p	LRPAP1	NM_002337	LDL receptor related protein associated protein 1	PAR-CLIP	27292025
4043	hsa-mir-574-5p	LRPAP1	NM_002337	LDL receptor related protein associated protein 1	PAR-CLIP	22012620
4045	hsa-mir-3162-3p	LSAMP	NM_001318915	limbic system associated membrane protein	PAR-CLIP	22012620
4045	hsa-mir-4778-5p	LSAMP	NM_001318915	limbic system associated membrane protein	HITS-CLIP	23824327
4045	hsa-mir-630	LSAMP	NM_001318915	limbic system associated membrane protein	HITS-CLIP	23824327
4053	hsa-mir-4270	LTBP2	NM_000428	latent transforming growth factor beta binding protein 2	PAR-CLIP	22291592
4055	hsa-mir-5196-5p	LTBR	NM_001270987	lymphotoxin beta receptor	HITS-CLIP	23824327
4057	hsa-mir-4778-5p	LTF	NM_001199149	lactotransferrin	HITS-CLIP	23824327
4061	hsa-mir-2861	LY6E	NM_001127213	lymphocyte antigen 6 family member E	PAR-CLIP	23592263;23446348
4061	hsa-mir-6752-5p	LY6E	NM_001127213	lymphocyte antigen 6 family member E	PAR-CLIP	23592263;23446348
4061	hsa-mir-6756-5p	LY6E	NM_001127213	lymphocyte antigen 6 family member E	PAR-CLIP	23592263;23446348
4061	hsa-mir-7110-5p	LY6E	NM_001127213	lymphocyte antigen 6 family member E	PAR-CLIP	23592263;23446348
4061	hsa-mir-7847-3p	LY6E	NM_001127213	lymphocyte antigen 6 family member E	PAR-CLIP	23592263;23446348
4062	hsa-mir-4270	LY6H	NM_001130478	lymphocyte antigen 6 family member H	PAR-CLIP	20371350;27292025
4062	hsa-mir-4730	LY6H	NM_001130478	lymphocyte antigen 6 family member H	PAR-CLIP	20371350;27292025
4062	hsa-mir-4739	LY6H	NM_001130478	lymphocyte antigen 6 family member H	PAR-CLIP	20371350;27292025
4062	hsa-mir-5739	LY6H	NM_001130478	lymphocyte antigen 6 family member H	PAR-CLIP	20371350;27292025
4064	hsa-mir-4433a-3p	CD180	NM_005582	CD180 molecule	PAR-CLIP	27292025
4064	hsa-mir-6089	CD180	NM_005582	CD180 molecule	PAR-CLIP	27292025
4064	hsa-mir-8485	CD180	NM_005582	CD180 molecule	PAR-CLIP	23446348;23824327;21572407
4067	hsa-mir-3135b	LYN	NM_001111097	LYN proto-oncogene, Src family tyrosine kinase	PAR-CLIP	27292025
4069	hsa-mir-371b-5p	LYZ	NM_000239	lysozyme	HITS-CLIP	23313552
4069	hsa-mir-7847-3p	LYZ	NM_000239	lysozyme	PAR-CLIP	27292025
4074	hsa-mir-4516	M6PR	NM_001207024	mannose-6-phosphate receptor, cation dependent	PAR-CLIP	23592263;23446348;21572407;20371350
4074	hsa-mir-5703	M6PR	NM_001207024	mannose-6-phosphate receptor, cation dependent	PAR-CLIP	23592263;23446348;21572407;20371350
4074	hsa-mir-671-5p	M6PR	NM_001207024	mannose-6-phosphate receptor, cation dependent	PAR-CLIP	23592263;21572407;20371350
4074	hsa-mir-7847-3p	M6PR	NM_001207024	mannose-6-phosphate receptor, cation dependent	PAR-CLIP	23592263;23446348;21572407;20371350
4082	hsa-mir-4687-3p	MARCKS	NM_002356	myristoylated alanine rich protein kinase C substrate	PAR-CLIP	23446348;21572407
4084	hsa-mir-574-5p	MXD1	NM_001202513	MAX dimerization protein 1	PAR-CLIP	21572407;27418678
4084	hsa-mir-6867-5p	MXD1	NM_001202513	MAX dimerization protein 1	PAR-CLIP	21572407;27418678
4087	hsa-mir-8485	SMAD2	NM_001003652	SMAD family member 2	HITS-CLIP	23824327
4087	hsa-mir-937-5p	SMAD2	NM_001003652	SMAD family member 2	HITS-CLIP	23313552
4089	hsa-mir-371b-5p	SMAD4	NM_005359	SMAD family member 4	PAR-CLIP	23446348;21572407;20371350
4089	hsa-mir-574-3p	SMAD4	NM_005359	SMAD family member 4	Luciferase reporter assay;qRT-PCR;Western blot	28105233
4089	hsa-mir-574-5p	SMAD4	NM_005359	SMAD family member 4	HITS-CLIP	27418678
4089	hsa-mir-6867-5p	SMAD4	NM_005359	SMAD family member 4	HITS-CLIP	27418678
4092	hsa-mir-4433a-3p	SMAD7	NM_001190821	SMAD family member 7	PAR-CLIP	24398324;23446348;21572407;20371350
4092	hsa-mir-7108-5p	SMAD7	NM_001190821	SMAD family member 7	PAR-CLIP	24398324;23446348;21572407;20371350
4093	hsa-mir-574-5p	SMAD9	NM_001127217	SMAD family member 9	PAR-CLIP;HITS-CLIP	21572407
4093	hsa-mir-6867-5p	SMAD9	NM_001127217	SMAD family member 9	PAR-CLIP;HITS-CLIP	21572407
4093	hsa-mir-940	SMAD9	NM_001127217	SMAD family member 9	HITS-CLIP	23824327
4094	hsa-mir-4516	MAF	NM_001031804	MAF bZIP transcription factor	PAR-CLIP	21572407
4094	hsa-mir-5100	MAF	NM_001031804	MAF bZIP transcription factor	PAR-CLIP	21572407
4094	hsa-mir-5703	MAF	NM_001031804	MAF bZIP transcription factor	PAR-CLIP	21572407
4094	hsa-mir-574-5p	MAF	NM_001031804	MAF bZIP transcription factor	HITS-CLIP	27418678
4094	hsa-mir-6867-5p	MAF	NM_001031804	MAF bZIP transcription factor	HITS-CLIP	27418678
4097	hsa-mir-4271	MAFG	NM_002359	MAF bZIP transcription factor G	PAR-CLIP	26701625
4097	hsa-mir-5196-5p	MAFG	NM_002359	MAF bZIP transcription factor G	PAR-CLIP	26701625
4099	hsa-mir-4739	MAG	NM_001199216	myelin associated glycoprotein	PAR-CLIP	24398324
4099	hsa-mir-6127	MAG	NM_001199216	myelin associated glycoprotein	PAR-CLIP	24398324
4115	hsa-mir-5100	MAGEB4	NM_002367	MAGE family member B4	HITS-CLIP	23824327
4117	hsa-mir-7847-3p	MAK	NM_001242385	male germ cell associated kinase	HITS-CLIP	23824327
4117	hsa-mir-940	MAK	NM_001242385	male germ cell associated kinase	HITS-CLIP	23824327
4129	hsa-mir-6124	MAOB	NM_000898	monoamine oxidase B	PAR-CLIP	26701625
4129	hsa-mir-671-5p	MAOB	NM_000898	monoamine oxidase B	PAR-CLIP	22012620
4131	hsa-mir-4463	MAP1B	NM_001324255	microtubule associated protein 1B	PAR-CLIP	20371350
4131	hsa-mir-4499	MAP1B	NM_001324255	microtubule associated protein 1B	PAR-CLIP	20371350
4131	hsa-mir-6124	MAP1B	NM_001324255	microtubule associated protein 1B	PAR-CLIP	22100165
4133	hsa-mir-4516	MAP2	NM_001039538	microtubule associated protein 2	HITS-CLIP	27418678
4133	hsa-mir-5703	MAP2	NM_001039538	microtubule associated protein 2	HITS-CLIP	27418678
4133	hsa-mir-574-5p	MAP2	NM_001039538	microtubule associated protein 2	HITS-CLIP	27418678
4133	hsa-mir-6867-5p	MAP2	NM_001039538	microtubule associated protein 2	HITS-CLIP	27418678
4133	hsa-mir-7847-3p	MAP2	NM_001039538	microtubule associated protein 2	HITS-CLIP	27418678
4143	hsa-mir-4739	MAT1A	NM_000429	methionine adenosyltransferase 1A	PAR-CLIP	23592263;26701625
4143	hsa-mir-6127	MAT1A	NM_000429	methionine adenosyltransferase 1A	PAR-CLIP	23592263;26701625
4143	hsa-mir-939-5p	MAT1A	NM_000429	methionine adenosyltransferase 1A	PAR-CLIP	23592263;26701625
4144	hsa-mir-3679-5p	MAT2A	NM_005911	methionine adenosyltransferase 2A	PAR-CLIP	23592263
4144	hsa-mir-4271	MAT2A	NM_005911	methionine adenosyltransferase 2A	PAR-CLIP	23592263
4144	hsa-mir-4739	MAT2A	NM_005911	methionine adenosyltransferase 2A	PAR-CLIP	23592263
4144	hsa-mir-5196-5p	MAT2A	NM_005911	methionine adenosyltransferase 2A	PAR-CLIP	23592263
4144	hsa-mir-6791-5p	MAT2A	NM_005911	methionine adenosyltransferase 2A	PAR-CLIP	23592263;23446348;20371350
4144	hsa-mir-7847-3p	MAT2A	NM_005911	methionine adenosyltransferase 2A	PAR-CLIP	23592263;23446348;20371350
4146	hsa-mir-8485	MATN1	NM_002379	matrilin 1	HITS-CLIP	24906430;23824327;23313552;27418678
4148	hsa-mir-940	MATN3	NM_002381	matrilin 3	HITS-CLIP	27418678
4149	hsa-mir-4271	MAX	NM_001271068	MYC associated factor X	PAR-CLIP	23592263
4150	hsa-mir-5196-5p	MAZ	NM_001042539	MYC associated zinc finger protein	PAR-CLIP	26701625
4150	hsa-mir-6124	MAZ	NM_001042539	MYC associated zinc finger protein	PAR-CLIP	21572407
4150	hsa-mir-6791-5p	MAZ	NM_001042539	MYC associated zinc finger protein	PAR-CLIP	26701625
4152	hsa-mir-7107-5p	MBD1	NM_001204136	methyl-CpG binding domain protein 1	HITS-CLIP	23313552
4153	hsa-mir-940	MBL2	NM_000242	mannose binding lectin 2	HITS-CLIP	23824327
4158	hsa-mir-4271	MC2R	NM_000529	melanocortin 2 receptor	HITS-CLIP	22927820
4158	hsa-mir-8485	MC2R	NM_000529	melanocortin 2 receptor	PAR-CLIP	21572407;24906430;23824327;23313552;22927820;27418678
4162	hsa-mir-3135b	MCAM	NM_006500	melanoma cell adhesion molecule	PAR-CLIP	23446348;22012620
4166	hsa-mir-1275	CHST6	NM_021615	carbohydrate sulfotransferase 6	HITS-CLIP	23313552
4166	hsa-mir-371b-5p	CHST6	NM_021615	carbohydrate sulfotransferase 6	HITS-CLIP	23824327
4166	hsa-mir-4433a-3p	CHST6	NM_021615	carbohydrate sulfotransferase 6	PAR-CLIP	23446348
4170	hsa-mir-4270	MCL1	NM_001197320	MCL1 apoptosis regulator, BCL2 family member	PAR-CLIP	26701625
4173	hsa-mir-371b-5p	MCM4	NM_005914	minichromosome maintenance complex component 4	PAR-CLIP	22012620
4188	hsa-mir-1229-5p	MDFI	NM_001300804	MyoD family inhibitor	PAR-CLIP	26701625
4188	hsa-mir-4270	MDFI	NM_001300804	MyoD family inhibitor	PAR-CLIP	26701625
4188	hsa-mir-6756-5p	MDFI	NM_001300804	MyoD family inhibitor	PAR-CLIP	26701625
4188	hsa-mir-6769b-5p	MDFI	NM_001300804	MyoD family inhibitor	PAR-CLIP	26701625
4189	hsa-mir-3679-5p	DNAJB9	NM_012328	DnaJ heat shock protein family (Hsp40) member B9	PAR-CLIP	24398324;21572407;20371350
4189	hsa-mir-5787	DNAJB9	NM_012328	DnaJ heat shock protein family (Hsp40) member B9	PAR-CLIP	23446348;21572407
4189	hsa-mir-6124	DNAJB9	NM_012328	DnaJ heat shock protein family (Hsp40) member B9	PAR-CLIP	24398324;23446348;22012620;21572407;20371350;26701625;27292025
4192	hsa-mir-5787	MDK	NM_001012333	midkine	PAR-CLIP	27292025
4192	hsa-mir-6756-5p	MDK	NM_001012333	midkine	PAR-CLIP	27292025
4192	hsa-mir-6763-5p	MDK	NM_001012333	midkine	PAR-CLIP	27292025
4192	hsa-mir-6769b-5p	MDK	NM_001012333	midkine	PAR-CLIP	27292025
4192	hsa-mir-6789-5p	MDK	NM_001012333	midkine	PAR-CLIP	27292025
4192	hsa-mir-939-5p	MDK	NM_001012333	midkine	PAR-CLIP	27292025
4192	hsa-mir-940	MDK	NM_001012333	midkine	PAR-CLIP	27292025
4193	hsa-mir-4433a-3p	MDM2	NM_001145336	MDM2 proto-oncogene	PAR-CLIP	27292025
4193	hsa-mir-4433b-3p	MDM2	NM_001145336	MDM2 proto-oncogene	PAR-CLIP	21572407;26701625
4193	hsa-mir-6089	MDM2	NM_001145336	MDM2 proto-oncogene	PAR-CLIP	27292025
4193	hsa-mir-6126	MDM2	NM_001145336	MDM2 proto-oncogene	PAR-CLIP	24398324;20371350
4194	hsa-mir-6831-5p	MDM4	NM_001204171	MDM4 regulator of p53	PAR-CLIP	23592263;24398324
4204	hsa-mir-3162-3p	MECP2	NM_001110792	methyl-CpG binding protein 2	PAR-CLIP	23446348;22012620;26701625;27292025
4204	hsa-mir-4433a-3p	MECP2	NM_001110792	methyl-CpG binding protein 2	PAR-CLIP	26701625
4204	hsa-mir-4433b-3p	MECP2	NM_001110792	methyl-CpG binding protein 2	PAR-CLIP	26701625
4204	hsa-mir-4516	MECP2	NM_001110792	methyl-CpG binding protein 2	PAR-CLIP	23446348;22012620;26701625;27292025
4204	hsa-mir-5703	MECP2	NM_001110792	methyl-CpG binding protein 2	PAR-CLIP	23446348;22012620;26701625;27292025
4204	hsa-mir-6126	MECP2	NM_001110792	methyl-CpG binding protein 2	PAR-CLIP	21572407
4209	hsa-mir-1915-3p	MEF2D	NM_001271629	myocyte enhancer factor 2D	PAR-CLIP	26701625
4209	hsa-mir-4270	MEF2D	NM_001271629	myocyte enhancer factor 2D	PAR-CLIP	26701625
4209	hsa-mir-4298	MEF2D	NM_001271629	myocyte enhancer factor 2D	PAR-CLIP	26701625
4209	hsa-mir-4433a-3p	MEF2D	NM_001271629	myocyte enhancer factor 2D	PAR-CLIP	26701625
4209	hsa-mir-4499	MEF2D	NM_001271629	myocyte enhancer factor 2D	PAR-CLIP	26701625
4209	hsa-mir-4739	MEF2D	NM_001271629	myocyte enhancer factor 2D	PAR-CLIP	26701625
4209	hsa-mir-642b-3p	MEF2D	NM_001271629	myocyte enhancer factor 2D	PAR-CLIP	23592263
4209	hsa-mir-6769b-5p	MEF2D	NM_001271629	myocyte enhancer factor 2D	PAR-CLIP	23592263;26701625
4209	hsa-mir-6789-5p	MEF2D	NM_001271629	myocyte enhancer factor 2D	PAR-CLIP	23708386;22291592
4209	hsa-mir-8485	MEF2D	NM_001271629	myocyte enhancer factor 2D	HITS-CLIP	23824327
4213	hsa-mir-3940-5p	MEIS3P1	NR_002211	Meis homeobox 3 pseudogene 1	PAR-CLIP	23592263
4213	hsa-mir-6831-5p	MEIS3P1	NR_002211	Meis homeobox 3 pseudogene 1	PAR-CLIP	23592263
4213	hsa-mir-7847-3p	MEIS3P1	NR_002211	Meis homeobox 3 pseudogene 1	PAR-CLIP	23592263
4217	hsa-mir-642b-3p	MAP3K5	NM_005923	mitogen-activated protein kinase kinase kinase 5	PAR-CLIP	21572407;27292025
4221	hsa-mir-1275	MEN1	NM_000244	menin 1	PAR-CLIP	23592263;26701625
4234	hsa-mir-2392	METTL1	NM_005371	methyltransferase like 1	PAR-CLIP	23592263
4234	hsa-mir-4298	METTL1	NM_005371	methyltransferase like 1	PAR-CLIP	23592263
4237	hsa-mir-3135b	MFAP2	NM_001135247	microfibril associated protein 2	PAR-CLIP	23446348
4240	hsa-mir-4442	MFGE8	NM_001114614	milk fat globule EGF and factor V/VIII domain containing	PAR-CLIP	27292025
4241	hsa-mir-671-5p	MELTF	NM_005929	melanotransferrin	PAR-CLIP	23592263
4245	hsa-mir-3135b	MGAT1	NM_001114617	alpha-1,3-mannosyl-glycoprotein 2-beta-N-acetylglucosaminyltransferase	PAR-CLIP	27292025
4249	hsa-mir-6756-5p	MGAT5	NM_001371457	alpha-1,6-mannosylglycoprotein 6-beta-N-acetylglucosaminyltransferase	HITS-CLIP	19536157
4249	hsa-mir-7847-3p	MGAT5	NM_001371457	alpha-1,6-mannosylglycoprotein 6-beta-N-acetylglucosaminyltransferase	PAR-CLIP	23592263;20371350;26701625
4249	hsa-mir-8485	MGAT5	NM_001371457	alpha-1,6-mannosylglycoprotein 6-beta-N-acetylglucosaminyltransferase	PAR-CLIP;HITS-CLIP	21572407;24906430;23824327;23313552;19536157;27418678
4250	hsa-mir-5196-5p	SCGB2A2	NM_002411	secretoglobin family 2A member 2	PAR-CLIP	26701625
4259	hsa-mir-6791-5p	MGST3	NM_004528	microsomal glutathione S-transferase 3	HITS-CLIP	23824327
4261	hsa-mir-4270	CIITA	NM_000246	class II major histocompatibility complex transactivator	HITS-CLIP	23706177
4261	hsa-mir-4739	CIITA	NM_000246	class II major histocompatibility complex transactivator	HITS-CLIP	23706177
4267	hsa-mir-8485	CD99	NM_001122898	CD99 molecule (Xg blood group)	HITS-CLIP	23824327;19536157
4286	hsa-mir-371b-5p	MITF	NM_000248	melanocyte inducing transcription factor	HITS-CLIP	23313552
4286	hsa-mir-574-5p	MITF	NM_000248	melanocyte inducing transcription factor	HITS-CLIP	24906430;23824327;27418678
4286	hsa-mir-6867-5p	MITF	NM_000248	melanocyte inducing transcription factor	HITS-CLIP	24906430;23824327;27418678
4287	hsa-mir-371b-5p	ATXN3	NM_001024631	ataxin 3	HITS-CLIP	23824327
4287	hsa-mir-4433a-3p	ATXN3	NM_001024631	ataxin 3	HITS-CLIP	23313552
4287	hsa-mir-4442	ATXN3	NM_001024631	ataxin 3	HITS-CLIP	23824327
4287	hsa-mir-642b-3p	ATXN3	NM_001024631	ataxin 3	HITS-CLIP	23824327
4287	hsa-mir-7847-3p	ATXN3	NM_001024631	ataxin 3	HITS-CLIP	19536157
4287	hsa-mir-8485	ATXN3	NM_001024631	ataxin 3	HITS-CLIP	23824327;21572407
4288	hsa-mir-3679-5p	MKI67	NM_001145966	marker of proliferation Ki-67	PAR-CLIP	20371350
4288	hsa-mir-5787	MKI67	NM_001145966	marker of proliferation Ki-67	PAR-CLIP	20371350
4289	hsa-mir-3135b	MKLN1	NM_001145354	muskelin 1	HITS-CLIP	23824327
4292	hsa-mir-7107-5p	MLH1	NM_000249	mutL homolog 1	PAR-CLIP	23446348
4292	hsa-mir-940	MLH1	NM_000249	mutL homolog 1	PAR-CLIP	23592263
4293	hsa-mir-8485	MAP3K9	NM_001284230	mitogen-activated protein kinase kinase kinase 9	HITS-CLIP	23824327;19536157;27418678
4297	hsa-mir-4778-5p	KMT2A	NM_001197104	lysine methyltransferase 2A	PAR-CLIP	27292025
4297	hsa-mir-671-5p	KMT2A	NM_001197104	lysine methyltransferase 2A	PAR-CLIP	26701625
4297	hsa-mir-6756-5p	KMT2A	NM_001197104	lysine methyltransferase 2A	PAR-CLIP	26701625
4297	hsa-mir-6769b-5p	KMT2A	NM_001197104	lysine methyltransferase 2A	PAR-CLIP	26701625
4297	hsa-mir-6879-5p	KMT2A	NM_001197104	lysine methyltransferase 2A	PAR-CLIP	22291592
4298	hsa-mir-4270	MLLT1	NM_005934	MLLT1 super elongation complex subunit	HITS-CLIP	23313552
4298	hsa-mir-4463	MLLT1	NM_005934	MLLT1 super elongation complex subunit	PAR-CLIP	26701625
4298	hsa-mir-4534	MLLT1	NM_005934	MLLT1 super elongation complex subunit	HITS-CLIP	23313552
4298	hsa-mir-4739	MLLT1	NM_005934	MLLT1 super elongation complex subunit	HITS-CLIP	23313552
4298	hsa-mir-6756-5p	MLLT1	NM_005934	MLLT1 super elongation complex subunit	PAR-CLIP	26701625
4298	hsa-mir-6879-5p	MLLT1	NM_005934	MLLT1 super elongation complex subunit	PAR-CLIP	26701625
4298	hsa-mir-8485	MLLT1	NM_005934	MLLT1 super elongation complex subunit	PAR-CLIP	26701625
4298	hsa-mir-940	MLLT1	NM_005934	MLLT1 super elongation complex subunit	PAR-CLIP	26701625
4299	hsa-mir-8485	AFF1	NM_001166693	AF4/FMR2 family member 1	PAR-CLIP	23446348;23824327;19536157;27418678;28735896
4302	hsa-mir-8485	MLLT6	NM_005937	MLLT6, PHD finger containing	PAR-CLIP	21572407;23824327;27418678
4326	hsa-mir-3135b	MMP17	NM_016155	matrix metallopeptidase 17	HITS-CLIP	28735896
4326	hsa-mir-4433a-3p	MMP17	NM_016155	matrix metallopeptidase 17	HITS-CLIP	23313552
4326	hsa-mir-5787	MMP17	NM_016155	matrix metallopeptidase 17	HITS-CLIP	28735896
4329	hsa-mir-320e	ALDH6A1	NM_001278593	aldehyde dehydrogenase 6 family member A1	CLASH	23622248
4335	hsa-mir-1915-3p	MNT	NM_020310	MAX network transcriptional repressor	HITS-CLIP	27418678
4335	hsa-mir-4270	MNT	NM_020310	MAX network transcriptional repressor	PAR-CLIP	27292025
4335	hsa-mir-4516	MNT	NM_020310	MAX network transcriptional repressor	PAR-CLIP	27292025
4335	hsa-mir-4669	MNT	NM_020310	MAX network transcriptional repressor	PAR-CLIP	26701625;27418678
4335	hsa-mir-5703	MNT	NM_020310	MAX network transcriptional repressor	PAR-CLIP	27292025
4335	hsa-mir-574-5p	MNT	NM_020310	MAX network transcriptional repressor	HITS-CLIP	27418678
4335	hsa-mir-5787	MNT	NM_020310	MAX network transcriptional repressor	HITS-CLIP	23313552
4335	hsa-mir-6756-5p	MNT	NM_020310	MAX network transcriptional repressor	HITS-CLIP	23313552
4335	hsa-mir-6763-5p	MNT	NM_020310	MAX network transcriptional repressor	PAR-CLIP	26701625
4335	hsa-mir-6867-5p	MNT	NM_020310	MAX network transcriptional repressor	HITS-CLIP	27418678
4335	hsa-mir-939-5p	MNT	NM_020310	MAX network transcriptional repressor	PAR-CLIP	26701625
4336	hsa-mir-8485	MOBP	NM_001278322	myelin associated oligodendrocyte basic protein	HITS-CLIP	24906430;23824327;23313552;22927820;27418678
4345	hsa-mir-630	CD200	NM_001004196	CD200 molecule	HITS-CLIP	23824327
4352	hsa-mir-7847-3p	MPL	NM_005373	MPL proto-oncogene, thrombopoietin receptor	PAR-CLIP	23592263;21572407;20371350;27292025
4353	hsa-mir-8485	MPO	NM_000250	myeloperoxidase	PAR-CLIP	22012620;20371350;26701625;27292025
4355	hsa-mir-1246	MPP2	NM_001278370	membrane palmitoylated protein 2	PAR-CLIP	26701625
4355	hsa-mir-4433a-3p	MPP2	NM_001278370	membrane palmitoylated protein 2	PAR-CLIP	26701625
4355	hsa-mir-642b-3p	MPP2	NM_001278370	membrane palmitoylated protein 2	HITS-CLIP	23824327
4355	hsa-mir-6756-5p	MPP2	NM_001278370	membrane palmitoylated protein 2	PAR-CLIP	26701625
4355	hsa-mir-6769b-5p	MPP2	NM_001278370	membrane palmitoylated protein 2	PAR-CLIP	26701625
4355	hsa-mir-7108-5p	MPP2	NM_001278370	membrane palmitoylated protein 2	PAR-CLIP	26701625
4355	hsa-mir-8485	MPP2	NM_001278370	membrane palmitoylated protein 2	HITS-CLIP	23824327
4359	hsa-mir-6791-5p	MPZ	NM_000530	myelin protein zero	HITS-CLIP	23824327
4361	hsa-mir-4271	MRE11	NM_001330347	MRE11 homolog, double strand break repair nuclease	PAR-CLIP	23592263;24398324;22012620;20371350;27292025
4361	hsa-mir-6127	MRE11	NM_001330347	MRE11 homolog, double strand break repair nuclease	PAR-CLIP	23592263;24398324;23446348;22012620;21572407;20371350;23706177;26701625;27292025
4361	hsa-mir-6869-5p	MRE11	NM_001330347	MRE11 homolog, double strand break repair nuclease	HITS-CLIP	23824327
4361	hsa-mir-940	MRE11	NM_001330347	MRE11 homolog, double strand break repair nuclease	PAR-CLIP	21572407
4437	hsa-mir-1246	MSH3	NM_002439	mutS homolog 3	PAR-CLIP	22100165
4437	hsa-mir-7107-5p	MSH3	NM_002439	mutS homolog 3	HITS-CLIP	23313552
4439	hsa-mir-5787	MSH5	NM_002441	mutS homolog 5	HITS-CLIP	23824327
4440	hsa-mir-6763-5p	MSI1	NM_002442	musashi RNA binding protein 1	HITS-CLIP	23824327
4440	hsa-mir-939-5p	MSI1	NM_002442	musashi RNA binding protein 1	HITS-CLIP	23824327
4478	hsa-mir-1915-3p	MSN	NM_002444	moesin	PAR-CLIP	23592263
4478	hsa-mir-4433b-3p	MSN	NM_002444	moesin	PAR-CLIP	26701625
4478	hsa-mir-4534	MSN	NM_002444	moesin	PAR-CLIP	26701625
4478	hsa-mir-4739	MSN	NM_002444	moesin	PAR-CLIP	26701625
4478	hsa-mir-574-5p	MSN	NM_002444	moesin	PAR-CLIP	26701625
4478	hsa-mir-6127	MSN	NM_002444	moesin	PAR-CLIP	26701625
4478	hsa-mir-6756-5p	MSN	NM_002444	moesin	PAR-CLIP	23592263
4478	hsa-mir-6800-5p	MSN	NM_002444	moesin	PAR-CLIP	26701625
4478	hsa-mir-939-5p	MSN	NM_002444	moesin	PAR-CLIP	23592263;20371350;26701625;27292025
4487	hsa-mir-4270	MSX1	NM_002448	msh homeobox 1	PAR-CLIP	26701625
4487	hsa-mir-5196-5p	MSX1	NM_002448	msh homeobox 1	PAR-CLIP	26701625
4488	hsa-mir-3195	MSX2	NM_001363626	msh homeobox 2	PAR-CLIP	23592263;26701625
4488	hsa-mir-5196-5p	MSX2	NM_001363626	msh homeobox 2	PAR-CLIP	23592263;26701625
4507	hsa-mir-3135b	MTAP	NM_002451	methylthioadenosine phosphorylase	HITS-CLIP	23824327
4520	hsa-mir-371b-5p	MTF1	NM_005955	metal regulatory transcription factor 1	HITS-CLIP	19536157
4520	hsa-mir-8485	MTF1	NM_005955	metal regulatory transcription factor 1	HITS-CLIP	23824327;21572407
4522	hsa-mir-371b-5p	MTHFD1	NM_001364837	methylenetetrahydrofolate dehydrogenase, cyclohydrolase and formyltetrahydrofolate synthetase 1	PAR-CLIP	27292025
4522	hsa-mir-574-5p	MTHFD1	NM_001364837	methylenetetrahydrofolate dehydrogenase, cyclohydrolase and formyltetrahydrofolate synthetase 1	HITS-CLIP	23824327
4522	hsa-mir-6867-5p	MTHFD1	NM_001364837	methylenetetrahydrofolate dehydrogenase, cyclohydrolase and formyltetrahydrofolate synthetase 1	HITS-CLIP	23824327
4524	hsa-mir-7847-3p	MTHFR	NM_001330358	methylenetetrahydrofolate reductase	PAR-CLIP	21572407
4542	hsa-mir-1915-3p	MYO1F	NM_001348355	myosin IF	HITS-CLIP	23824327
4542	hsa-mir-574-5p	MYO1F	NM_001348355	myosin IF	HITS-CLIP	23824327;23313552;19536157;27418678
4542	hsa-mir-6867-5p	MYO1F	NM_001348355	myosin IF	HITS-CLIP	23824327;23313552;19536157;27418678
4542	hsa-mir-7107-5p	MYO1F	NM_001348355	myosin IF	HITS-CLIP	23313552
4591	hsa-mir-937-5p	TRIM37	NM_001005207	tripartite motif containing 37	PAR-CLIP	24398324
4598	hsa-mir-1227-5p	MVK	NM_000431	mevalonate kinase	HITS-CLIP	19536157
4598	hsa-mir-5787	MVK	NM_000431	mevalonate kinase	HITS-CLIP	19536157
4598	hsa-mir-642b-3p	MVK	NM_000431	mevalonate kinase	HITS-CLIP	23824327
4600	hsa-mir-574-5p	MX2	NM_002463	MX dynamin like GTPase 2	HITS-CLIP	27418678
4600	hsa-mir-630	MX2	NM_002463	MX dynamin like GTPase 2	HITS-CLIP	27418678
4600	hsa-mir-6867-5p	MX2	NM_002463	MX dynamin like GTPase 2	HITS-CLIP	27418678
4601	hsa-mir-7847-3p	MXI1	NM_001008541	MAX interactor 1, dimerization protein	PAR-CLIP	23592263;23446348;27292025
4601	hsa-mir-940	MXI1	NM_001008541	MAX interactor 1, dimerization protein	PAR-CLIP	22100165;23592263
4603	hsa-mir-4433a-3p	MYBL1	NM_001080416	MYB proto-oncogene like 1	PAR-CLIP	23592263;26701625
4603	hsa-mir-4433b-3p	MYBL1	NM_001080416	MYB proto-oncogene like 1	PAR-CLIP	23592263;26701625
4603	hsa-mir-574-5p	MYBL1	NM_001080416	MYB proto-oncogene like 1	PAR-CLIP	23592263;26701625
4603	hsa-mir-6127	MYBL1	NM_001080416	MYB proto-oncogene like 1	PAR-CLIP	23592263;26701625
4605	hsa-mir-6763-5p	MYBL2	NM_001278610	MYB proto-oncogene like 2	PAR-CLIP	27292025
4605	hsa-mir-939-5p	MYBL2	NM_001278610	MYB proto-oncogene like 2	PAR-CLIP	27292025
4609	hsa-mir-940	MYC	NM_001354870	MYC proto-oncogene, bHLH transcription factor	TRAP	24510096
4613	hsa-mir-3135b	MYCN	NM_001293228	MYCN proto-oncogene, bHLH transcription factor	PAR-CLIP	22012620
4620	hsa-mir-5196-5p	MYH2	NM_001100112	myosin heavy chain 2	PAR-CLIP	21572407;20371350
4627	hsa-mir-5196-5p	MYH9	NM_002473	myosin heavy chain 9	HITS-CLIP	23824327
4627	hsa-mir-671-5p	MYH9	NM_002473	myosin heavy chain 9	HITS-CLIP	23824327
4627	hsa-mir-6821-5p	MYH9	NM_002473	myosin heavy chain 9	HITS-CLIP	23824327
4627	hsa-mir-6867-5p	MYH9	NM_002473	myosin heavy chain 9	PAR-CLIP	26701625
4627	hsa-mir-940	MYH9	NM_002473	myosin heavy chain 9	HITS-CLIP	23313552
4629	hsa-mir-3135b	MYH11	NM_001040113	myosin heavy chain 11	HITS-CLIP	23824327
4641	hsa-mir-3135b	MYO1C	NM_001080779	myosin IC	PAR-CLIP	20371350
4641	hsa-mir-4270	MYO1C	NM_001080779	myosin IC	PAR-CLIP	20371350
4641	hsa-mir-5196-5p	MYO1C	NM_001080779	myosin IC	PAR-CLIP	23592263;20371350;26701625
4644	hsa-mir-574-5p	MYO5A	NM_000259	myosin VA	HITS-CLIP	27418678
4644	hsa-mir-6752-5p	MYO5A	NM_000259	myosin VA	HITS-CLIP	27418678
4644	hsa-mir-6867-5p	MYO5A	NM_000259	myosin VA	HITS-CLIP	27418678
4644	hsa-mir-7110-5p	MYO5A	NM_000259	myosin VA	HITS-CLIP	27418678
4660	hsa-mir-7847-3p	PPP1R12B	NM_001167857	protein phosphatase 1 regulatory subunit 12B	PAR-CLIP	27292025
4665	hsa-mir-1915-3p	NAB2	NM_001330305	NGFI-A binding protein 2	PAR-CLIP	26701625
4665	hsa-mir-4271	NAB2	NM_001330305	NGFI-A binding protein 2	PAR-CLIP	26701625
4665	hsa-mir-4516	NAB2	NM_001330305	NGFI-A binding protein 2	PAR-CLIP	26701625
4665	hsa-mir-4534	NAB2	NM_001330305	NGFI-A binding protein 2	PAR-CLIP	26701625
4665	hsa-mir-5196-5p	NAB2	NM_001330305	NGFI-A binding protein 2	PAR-CLIP	26701625
4665	hsa-mir-5703	NAB2	NM_001330305	NGFI-A binding protein 2	PAR-CLIP	26701625
4665	hsa-mir-6752-5p	NAB2	NM_001330305	NGFI-A binding protein 2	PAR-CLIP	26701625
4665	hsa-mir-7110-5p	NAB2	NM_001330305	NGFI-A binding protein 2	PAR-CLIP	26701625
4666	hsa-mir-671-5p	NACA	NM_001113201	nascent polypeptide associated complex subunit alpha	CLASH	23622248
4677	hsa-mir-3135b	NARS1	NM_004539	asparaginyl-tRNA synthetase 1	HITS-CLIP	23824327
4677	hsa-mir-6716-3p	NARS1	NM_004539	asparaginyl-tRNA synthetase 1	PAR-CLIP	20371350
4678	hsa-mir-6124	NASP	NM_001195193	nuclear autoantigenic sperm protein	PAR-CLIP	23592263;26701625
4681	hsa-mir-4270	NBL1	NM_001204084	NBL1, DAN family BMP antagonist	PAR-CLIP	23592263
4681	hsa-mir-4739	NBL1	NM_001204084	NBL1, DAN family BMP antagonist	PAR-CLIP	26701625
4681	hsa-mir-6127	NBL1	NM_001204084	NBL1, DAN family BMP antagonist	PAR-CLIP	26701625
4681	hsa-mir-6763-5p	NBL1	NM_001204084	NBL1, DAN family BMP antagonist	PAR-CLIP	26701625
4681	hsa-mir-939-5p	NBL1	NM_001204084	NBL1, DAN family BMP antagonist	PAR-CLIP	26701625
4681	hsa-mir-940	NBL1	NM_001204084	NBL1, DAN family BMP antagonist	PAR-CLIP	26701625
4685	hsa-mir-4778-5p	NCAM2	NM_001352591	neural cell adhesion molecule 2	PAR-CLIP	27292025
4691	hsa-mir-6124	NCL	NM_005381	nucleolin	PAR-CLIP	27292025
4696	hsa-mir-671-5p	NDUFA3	NM_004542	NADH:ubiquinone oxidoreductase subunit A3	CLASH	23622248
4698	hsa-mir-6127	NDUFA5	NM_001282419	NADH:ubiquinone oxidoreductase subunit A5	PAR-CLIP	23592263
4698	hsa-mir-8485	NDUFA5	NM_001282419	NADH:ubiquinone oxidoreductase subunit A5	PAR-CLIP;HITS-CLIP	21572407;24906430;23824327;23706177;23313552;22927820;27418678
4701	hsa-mir-4433a-3p	NDUFA7	NM_005001	NADH:ubiquinone oxidoreductase subunit A7	PAR-CLIP	27292025
4701	hsa-mir-6089	NDUFA7	NM_005001	NADH:ubiquinone oxidoreductase subunit A7	PAR-CLIP	27292025
4701	hsa-mir-940	NDUFA7	NM_005001	NADH:ubiquinone oxidoreductase subunit A7	HITS-CLIP	23824327;27292025
4711	hsa-mir-371b-5p	NDUFB5	NM_001199957	NADH:ubiquinone oxidoreductase subunit B5	HITS-CLIP	23824327
4711	hsa-mir-574-5p	NDUFB5	NM_001199957	NADH:ubiquinone oxidoreductase subunit B5	HITS-CLIP	27418678
4711	hsa-mir-642b-3p	NDUFB5	NM_001199957	NADH:ubiquinone oxidoreductase subunit B5	HITS-CLIP	23824327
4711	hsa-mir-6867-5p	NDUFB5	NM_001199957	NADH:ubiquinone oxidoreductase subunit B5	HITS-CLIP	27418678
4719	hsa-mir-8485	NDUFS1	NM_001199981	NADH:ubiquinone oxidoreductase core subunit S1	PAR-CLIP;HITS-CLIP	21572407;23824327
4720	hsa-mir-8485	NDUFS2	NM_001166159	NADH:ubiquinone oxidoreductase core subunit S2	HITS-CLIP	23824327
4720	hsa-mir-940	NDUFS2	NM_001166159	NADH:ubiquinone oxidoreductase core subunit S2	CLASH	23622248
4725	hsa-mir-940	NDUFS5	NM_001184979	NADH:ubiquinone oxidoreductase subunit S5	HITS-CLIP	23313552
4731	hsa-mir-371b-5p	NDUFV3	NM_001001503	NADH:ubiquinone oxidoreductase subunit V3	HITS-CLIP	19536157
4733	hsa-mir-6879-5p	DRG1	NM_004147	developmentally regulated GTP binding protein 1	PAR-CLIP	27292025
4735	hsa-mir-4433a-3p	SEPTIN2	NM_001008491	septin 2	PAR-CLIP	22012620
4735	hsa-mir-4433b-3p	SEPTIN2	NM_001008491	septin 2	PAR-CLIP	22012620
4735	hsa-mir-4739	SEPTIN2	NM_001008491	septin 2	PAR-CLIP	23446348;21572407;20371350
4736	hsa-mir-4466	RPL10A	NM_007104	ribosomal protein L10a	PAR-CLIP	27292025
4739	hsa-mir-6752-5p	NEDD9	NM_001142393	neural precursor cell expressed, developmentally down-regulated 9	PAR-CLIP	23592263
4739	hsa-mir-7110-5p	NEDD9	NM_001142393	neural precursor cell expressed, developmentally down-regulated 9	PAR-CLIP	23592263
4751	hsa-mir-4778-5p	NEK2	NM_001204182	NIMA related kinase 2	PAR-CLIP	27292025
4753	hsa-mir-6867-5p	NELL2	NM_001145107	neural EGFL like 2	PAR-CLIP	23446348;21572407
4761	hsa-mir-6879-5p	NEUROD2	NM_006160	neuronal differentiation 2	PAR-CLIP	23592263
4771	hsa-mir-4516	NF2	NM_000268	neurofibromin 2	PAR-CLIP	27292025
4771	hsa-mir-5703	NF2	NM_000268	neurofibromin 2	PAR-CLIP	27292025
4771	hsa-mir-5787	NF2	NM_000268	neurofibromin 2	PAR-CLIP	20371350
4771	hsa-mir-8485	NF2	NM_000268	neurofibromin 2	HITS-CLIP	23824327;19536157
4771	hsa-mir-940	NF2	NM_000268	neurofibromin 2	PAR-CLIP	23592263
4773	hsa-mir-8485	NFATC2	NM_001136021	nuclear factor of activated T cells 2	HITS-CLIP	23824327
4775	hsa-mir-7975	NFATC3	NM_004555	nuclear factor of activated T cells 3	PAR-CLIP	20371350
4779	hsa-mir-3135b	NFE2L1	NM_001330261	nuclear factor, erythroid 2 like 1	HITS-CLIP	23824327
4779	hsa-mir-4534	NFE2L1	NM_001330261	nuclear factor, erythroid 2 like 1	PAR-CLIP	26701625
4779	hsa-mir-6127	NFE2L1	NM_001330261	nuclear factor, erythroid 2 like 1	PAR-CLIP	26701625
4779	hsa-mir-6791-5p	NFE2L1	NM_001330261	nuclear factor, erythroid 2 like 1	HITS-CLIP	23824327
4779	hsa-mir-6879-5p	NFE2L1	NM_001330261	nuclear factor, erythroid 2 like 1	PAR-CLIP	26701625;27292025
4781	hsa-mir-1246	NFIB	NM_001190737	nuclear factor I B	qRT-PCR;Immunohistochemistry;Luciferase reporter assay	25591821
4781	hsa-mir-6769b-5p	NFIB	NM_001190737	nuclear factor I B	PAR-CLIP	23446348;20371350
4782	hsa-mir-1229-5p	NFIC	NM_001245002	nuclear factor I C	PAR-CLIP	26701625
4782	hsa-mir-3135b	NFIC	NM_001245002	nuclear factor I C	PAR-CLIP	26701625
4782	hsa-mir-4270	NFIC	NM_001245002	nuclear factor I C	PAR-CLIP	26701625
4782	hsa-mir-4327	NFIC	NM_001245002	nuclear factor I C	PAR-CLIP	26701625
4782	hsa-mir-4433b-3p	NFIC	NM_001245002	nuclear factor I C	HITS-CLIP	27418678
4782	hsa-mir-4516	NFIC	NM_001245002	nuclear factor I C	PAR-CLIP	26701625
4782	hsa-mir-4534	NFIC	NM_001245002	nuclear factor I C	PAR-CLIP	26701625
4782	hsa-mir-5703	NFIC	NM_001245002	nuclear factor I C	PAR-CLIP	26701625
4782	hsa-mir-5739	NFIC	NM_001245002	nuclear factor I C	PAR-CLIP	23592263
4782	hsa-mir-6088	NFIC	NM_001245002	nuclear factor I C	PAR-CLIP	23592263
4782	hsa-mir-6749-5p	NFIC	NM_001245002	nuclear factor I C	PAR-CLIP	26701625
4782	hsa-mir-6752-5p	NFIC	NM_001245002	nuclear factor I C	PAR-CLIP	26701625
4782	hsa-mir-6756-5p	NFIC	NM_001245002	nuclear factor I C	PAR-CLIP	23592263;26701625
4782	hsa-mir-6763-5p	NFIC	NM_001245002	nuclear factor I C	PAR-CLIP	26701625
4782	hsa-mir-6821-5p	NFIC	NM_001245002	nuclear factor I C	PAR-CLIP	23592263
4782	hsa-mir-7110-5p	NFIC	NM_001245002	nuclear factor I C	PAR-CLIP	26701625
4782	hsa-mir-940	NFIC	NM_001245002	nuclear factor I C	PAR-CLIP	26701625
4784	hsa-mir-1275	NFIX	NM_001271043	nuclear factor I X	PAR-CLIP	26701625
4784	hsa-mir-3648	NFIX	NM_001271043	nuclear factor I X	PAR-CLIP	20371350
4784	hsa-mir-4739	NFIX	NM_001271043	nuclear factor I X	PAR-CLIP	23592263
4784	hsa-mir-5196-5p	NFIX	NM_001271043	nuclear factor I X	PAR-CLIP	26701625
4784	hsa-mir-6089	NFIX	NM_001271043	nuclear factor I X	PAR-CLIP	27292025
4784	hsa-mir-6127	NFIX	NM_001271043	nuclear factor I X	PAR-CLIP	23592263;20371350;26701625
4784	hsa-mir-6756-5p	NFIX	NM_001271043	nuclear factor I X	PAR-CLIP	23592263
4784	hsa-mir-6769b-5p	NFIX	NM_001271043	nuclear factor I X	PAR-CLIP	23592263
4793	hsa-mir-4534	NFKBIB	NM_001001716	NFKB inhibitor beta	HITS-CLIP	27418678
4799	hsa-mir-3135b	NFX1	NM_001318758	nuclear transcription factor, X-box binding 1	HITS-CLIP	23824327;23313552
4799	hsa-mir-4466	NFX1	NM_001318758	nuclear transcription factor, X-box binding 1	HITS-CLIP	23824327;23313552
4800	hsa-mir-3940-5p	NFYA	NM_002505	nuclear transcription factor Y subunit alpha	HITS-CLIP	23313552
4801	hsa-mir-6088	NFYB	NM_006166	nuclear transcription factor Y subunit beta	PAR-CLIP	21572407
4804	hsa-mir-1275	NGFR	NM_002507	nerve growth factor receptor	PAR-CLIP	26701625
4804	hsa-mir-2392	NGFR	NM_002507	nerve growth factor receptor	PAR-CLIP	26701625
4804	hsa-mir-4270	NGFR	NM_002507	nerve growth factor receptor	PAR-CLIP	23592263
4804	hsa-mir-4739	NGFR	NM_002507	nerve growth factor receptor	PAR-CLIP	23592263
4804	hsa-mir-5196-5p	NGFR	NM_002507	nerve growth factor receptor	PAR-CLIP	26701625
4804	hsa-mir-6752-5p	NGFR	NM_002507	nerve growth factor receptor	PAR-CLIP	23592263
4804	hsa-mir-7110-5p	NGFR	NM_002507	nerve growth factor receptor	PAR-CLIP	23592263
4809	hsa-mir-6124	SNU13	NM_001003796	small nuclear ribonucleoprotein 13	PAR-CLIP	23592263
4809	hsa-mir-6127	SNU13	NM_001003796	small nuclear ribonucleoprotein 13	PAR-CLIP	23592263
4811	hsa-mir-4433a-3p	NID1	NM_002508	nidogen 1	PAR-CLIP	23592263
4811	hsa-mir-4516	NID1	NM_002508	nidogen 1	PAR-CLIP	23592263
4811	hsa-mir-5703	NID1	NM_002508	nidogen 1	PAR-CLIP	23592263
4820	hsa-mir-8485	NKTR	NM_001012651	natural killer cell triggering receptor	HITS-CLIP	24906430;23824327;23313552;27418678
4821	hsa-mir-1227-5p	NKX2-2	NM_002509	NK2 homeobox 2	PAR-CLIP	23592263
4821	hsa-mir-2861	NKX2-2	NM_002509	NK2 homeobox 2	PAR-CLIP	23592263
4821	hsa-mir-6089	NKX2-2	NM_002509	NK2 homeobox 2	PAR-CLIP	23592263;24398324;20371350;26701625;27292025
4821	hsa-mir-6756-5p	NKX2-2	NM_002509	NK2 homeobox 2	PAR-CLIP	23592263;24398324;26701625;27292025
4825	hsa-mir-5196-5p	NKX6-1	NM_006168	NK6 homeobox 1	PAR-CLIP	22100165
4825	hsa-mir-937-5p	NKX6-1	NM_006168	NK6 homeobox 1	PAR-CLIP	22100165
4837	hsa-mir-4433a-3p	NNMT	NM_001372045	nicotinamide N-methyltransferase	HITS-CLIP	23313552
4841	hsa-mir-940	NONO	NM_001145408	non-POU domain containing octamer binding	PAR-CLIP	26701625
4842	hsa-mir-574-5p	NOS1	NM_000620	nitric oxide synthase 1	HITS-CLIP	27418678
4842	hsa-mir-6088	NOS1	NM_000620	nitric oxide synthase 1	HITS-CLIP	27418678
4842	hsa-mir-6867-5p	NOS1	NM_000620	nitric oxide synthase 1	HITS-CLIP	27418678
4842	hsa-mir-8485	NOS1	NM_000620	nitric oxide synthase 1	HITS-CLIP	27418678
4850	hsa-mir-940	CNOT4	NM_001008225	CCR4-NOT transcription complex subunit 4	PAR-CLIP	23592263;21572407;20371350;27292025
4853	hsa-mir-5100	NOTCH2	NM_001200001	notch receptor 2	HITS-CLIP	19536157
4858	hsa-mir-6127	NOVA2	NM_002516	NOVA alternative splicing regulator 2	PAR-CLIP	23592263
4860	hsa-mir-574-5p	PNP	NM_000270	purine nucleoside phosphorylase	HITS-CLIP	27418678
4860	hsa-mir-6867-5p	PNP	NM_000270	purine nucleoside phosphorylase	HITS-CLIP	27418678
4867	hsa-mir-371b-5p	NPHP1	NM_000272	nephrocystin 1	HITS-CLIP	23824327
4867	hsa-mir-7107-5p	NPHP1	NM_000272	nephrocystin 1	HITS-CLIP	23824327
4881	hsa-mir-1229-5p	NPR1	NM_000906	natriuretic peptide receptor 1	HITS-CLIP	23824327
4881	hsa-mir-4327	NPR1	NM_000906	natriuretic peptide receptor 1	PAR-CLIP	26701625;27292025
4881	hsa-mir-6088	NPR1	NM_000906	natriuretic peptide receptor 1	HITS-CLIP	23824327
4881	hsa-mir-940	NPR1	NM_000906	natriuretic peptide receptor 1	HITS-CLIP	23313552
4884	hsa-mir-8485	NPTX1	NM_002522	neuronal pentraxin 1	HITS-CLIP	23824327
4891	hsa-mir-6831-5p	SLC11A2	NM_000617	solute carrier family 11 member 2	HITS-CLIP	23706177;23313552
4891	hsa-mir-940	SLC11A2	NM_000617	solute carrier family 11 member 2	HITS-CLIP	23706177
4893	hsa-mir-2392	NRAS	NM_002524	NRAS proto-oncogene, GTPase	PAR-CLIP	23592263;24398324
4893	hsa-mir-642b-3p	NRAS	NM_002524	NRAS proto-oncogene, GTPase	PAR-CLIP	21572407
4899	hsa-mir-4739	NRF1	NM_001040110	nuclear respiratory factor 1	PAR-CLIP	23446348
4899	hsa-mir-6127	NRF1	NM_001040110	nuclear respiratory factor 1	PAR-CLIP	23446348
4899	hsa-mir-7108-5p	NRF1	NM_001040110	nuclear respiratory factor 1	PAR-CLIP	22012620;26701625
4900	hsa-mir-940	NRGN	NM_001126181	neurogranin	PAR-CLIP	26701625
4923	hsa-mir-2392	NTSR1	NM_002531	neurotensin receptor 1	PAR-CLIP	26701625
4923	hsa-mir-3679-5p	NTSR1	NM_002531	neurotensin receptor 1	PAR-CLIP	26701625
4923	hsa-mir-4739	NTSR1	NM_002531	neurotensin receptor 1	PAR-CLIP	26701625
4923	hsa-mir-5787	NTSR1	NM_002531	neurotensin receptor 1	PAR-CLIP	26701625
4923	hsa-mir-6127	NTSR1	NM_002531	neurotensin receptor 1	PAR-CLIP	26701625
4924	hsa-mir-4433a-3p	NUCB1	NM_006184	nucleobindin 1	PAR-CLIP	27292025
4924	hsa-mir-4499	NUCB1	NM_006184	nucleobindin 1	PAR-CLIP	27292025
4924	hsa-mir-6088	NUCB1	NM_006184	nucleobindin 1	HITS-CLIP	27418678
4924	hsa-mir-6089	NUCB1	NM_006184	nucleobindin 1	PAR-CLIP	26701625
4924	hsa-mir-6756-5p	NUCB1	NM_006184	nucleobindin 1	PAR-CLIP	26701625
4924	hsa-mir-6769b-5p	NUCB1	NM_006184	nucleobindin 1	PAR-CLIP	26701625
[truncated: 9,130 more rows]
