# Supplementary material for: Serum miRNA Profiling for Early PDAC Diagnosis and Prognosis: A Retrospective Study
Source: Biomedicines. 2021 Jul 20;9(7):845. doi: 10.3390/biomedicines9070845 (PMC8301411; doi:10.3390/biomedicines9070845)
Supplement: Supplementary file 1 [file biomedicines-09-00845-s001.zip › Table S6_KEGG pathways.xlsx]

## Sheet: Foglio1
KEGG Pathway	# genes	%	p-value	Adjusted p-value	FDR
Pathways in cancer	161	3.1	6.9e-10	2e-07	1.7e-07
Signaling pathways regulating pluripotency of stem cells	70	1.4	1e-08	1.5e-06	1.2e-06
Endocytosis	104	2	4.9e-08	4.8e-06	4e-06
Hippo signaling pathway	71	1.4	1.8e-07	1.3e-05	1.1e-05
Proteoglycans in cancer	86	1.7	9.8e-07	5.7e-05	4.8e-05
Wnt signaling pathway	64	1.2	1.4e-06	6.8e-05	5.7e-05
Viral carcinogenesis	87	1.7	1.6e-06	6.8e-05	5.7e-05
HTLV-I infection	103	2	2.1e-06	7.6e-05	6.3e-05
Chronic myeloid leukemia	39	0.8	2.6e-06	8.2e-05	6.8e-05
Colorectal cancer	35	0.7	2.8e-06	8.2e-05	6.8e-05
Transcriptional misregulation in cancer	71	1.4	1.6e-05	0.00041	0.00035
Hepatitis B	63	1.2	2.3e-05	0.00056	0.00046
Glioma	34	0.7	3.4e-05	0.0007	0.00059
Pancreatic cancer	34	0.7	3.4e-05	0.0007	0.00059
ErbB signaling pathway	42	0.8	3.9e-05	0.00076	0.00063
Prostate cancer	42	0.8	5.4e-05	0.00099	0.00082
Thyroid hormone signaling pathway	50	1	0.00018	0.0029	0.0025
MAPK signaling pathway	95	1.8	0.00018	0.0029	0.0025
Regulation of actin cytoskeleton	81	1.6	0.00021	0.0031	0.0026
Rap1 signaling pathway	81	1.6	0.00021	0.0031	0.0026
Epstein-Barr virus infection	52	1	0.00023	0.0032	0.0027
FoxO signaling pathway	56	1.1	0.00024	0.0032	0.0027
Melanoma	34	0.7	0.0003	0.0038	0.0032
Endometrial cancer	27	0.5	0.00031	0.0038	0.0032
Melanogenesis	44	0.8	0.00034	0.004	0.0033
Non-small cell lung cancer	28	0.5	0.00051	0.0055	0.0046
Acute myeloid leukemia	28	0.5	0.00051	0.0055	0.0046
Focal adhesion	78	1.5	0.00055	0.0058	0.0048
Neurotrophin signaling pathway	50	1	0.00059	0.006	0.005
Basal cell carcinoma	27	0.5	0.00066	0.0064	0.0053
Renal cell carcinoma	31	0.6	0.00088	0.0083	0.0069
Bacterial invasion of epithelial cells	35	0.7	0.001	0.0095	0.0079
Insulin resistance	45	0.9	0.0012	0.01	0.0086
Morphine addiction	39	0.8	0.0014	0.012	0.01
B cell receptor signaling pathway	31	0.6	0.0021	0.018	0.015
Bladder cancer	21	0.4	0.0022	0.018	0.015
Cell cycle	49	0.9	0.0026	0.02	0.016
Shigellosis	29	0.6	0.0026	0.02	0.016
Central carbon metabolism in cancer	29	0.6	0.0026	0.02	0.016
p53 signaling pathway	30	0.6	0.0027	0.02	0.016
Small cell lung cancer	36	0.7	0.0029	0.021	0.017
Prolactin signaling pathway	31	0.6	0.0035	0.024	0.02
Adherens junction	31	0.6	0.0035	0.024	0.02
Alcoholism	65	1.3	0.0039	0.026	0.022
Estrogen signaling pathway	40	0.8	0.0044	0.028	0.024
Axon guidance	49	0.9	0.0045	0.028	0.024
TGF-beta signaling pathway	35	0.7	0.0046	0.028	0.024
T cell receptor signaling pathway	40	0.8	0.0053	0.033	0.027
Circadian entrainment	38	0.7	0.0067	0.04	0.033
Cholinergic synapse	43	0.8	0.0073	0.043	0.036
PI3K-Akt signaling pathway	114	2.2	0.0079	0.046	0.038
HIF-1 signaling pathway	38	0.7	0.0082	0.046	0.038
Oxytocin signaling pathway	55	1.1	0.0085	0.047	0.039
EASE < 0.05, adjusted p-value < 0.05 (FDR < 5%).
