# Supplementary material for: Serum miRNA Profiling for Early PDAC Diagnosis and Prognosis: A Retrospective Study
Source: Biomedicines. 2021 Jul 20;9(7):845. doi: 10.3390/biomedicines9070845 (PMC8301411; doi:10.3390/biomedicines9070845)
Supplement: Supplementary file 1 [file biomedicines-09-00845-s001.zip › Table S7_Wnt pathway.xlsx]

## Sheet: Foglio1
ENTREZ ID	Gene Symbol	GENE NAME	RefSeq ID	miRNA	Log2 (PDAC patients/controls)	Experimental Evidences	PubMed ID
387	RHOA	ras homolog family member A(RHOA)	NM_001313941	hsa-mir-1227-5p	0.341915	PAR-CLIP	20371350
387	RHOA	ras homolog family member A(RHOA)	NM_001313941	hsa-mir-4687-3p	1.1498	PAR-CLIP	23592263;26701625
595	CCND1	cyclin D1(CCND1)	NM_053056	hsa-mir-574-5p	-2.63308	PAR-CLIP	23592263;26701625;27292025;27418678
595	CCND1	cyclin D1(CCND1)	NM_053056	hsa-mir-3648	-1.98168	PAR-CLIP	23446348;20371350
595	CCND1	cyclin D1(CCND1)	NM_053056	hsa-mir-5196-5p	-1.69349	PAR-CLIP	23592263;23446348;20371350
595	CCND1	cyclin D1(CCND1)	NM_053056	hsa-mir-7107-5p	-1.27114	PAR-CLIP	24398324;21572407;27292025
595	CCND1	cyclin D1(CCND1)	NM_053056	hsa-mir-6867-5p	-0.840453	PAR-CLIP	23592263;26701625;27292025;27418678
595	CCND1	cyclin D1(CCND1)	NM_053056	hsa-mir-3940-5p	0.00834051	qRT-PCR;Western blot	27988424
595	CCND1	cyclin D1(CCND1)	NM_053056	hsa-mir-2861	0.595925	Luciferase reporter assay;Western blot	27364926
595	CCND1	cyclin D1(CCND1)	NM_053056	hsa-mir-2392	null	PAR-CLIP	23592263;26701625
815	CAMK2A	calcium/calmodulin dependent protein kinase II alpha(CAMK2A)	NM_001363989	hsa-mir-1275	-1.97094	PAR-CLIP	23592263
815	CAMK2A	calcium/calmodulin dependent protein kinase II alpha(CAMK2A)	NM_001363989	hsa-mir-4534	-0.476022	PAR-CLIP	23592263
894	CCND2	cyclin D2(CCND2)	NM_001759	hsa-mir-6127	-1.89622	PAR-CLIP	23592263
894	CCND2	cyclin D2(CCND2)	NM_001759	hsa-mir-5703	-1.69775	PAR-CLIP	23592263
894	CCND2	cyclin D2(CCND2)	NM_001759	hsa-mir-4516	1.5084	PAR-CLIP	23592263
894	CCND2	cyclin D2(CCND2)	NM_001759	hsa-mir-2392	null	PAR-CLIP	21572407
896	CCND3	cyclin D3(CCND3)	NM_001136017	hsa-mir-4739	-0.979651	PAR-CLIP	22100165
896	CCND3	cyclin D3(CCND3)	NM_001136017	hsa-mir-4270	-0.967973	PAR-CLIP	22100165
1454	CSNK1E	casein kinase 1 epsilon(CSNK1E)	NM_001894	hsa-mir-6756-5p	-0.298474	PAR-CLIP	23592263
1457	CSNK2A1	casein kinase 2 alpha 1(CSNK2A1)	NM_001362770	hsa-mir-3162-3p	-2.71627	PAR-CLIP	22012620
1457	CSNK2A1	casein kinase 2 alpha 1(CSNK2A1)	NM_001362770	hsa-mir-3679-5p	-0.903588	PAR-CLIP	22012620
1457	CSNK2A1	casein kinase 2 alpha 1(CSNK2A1)	NM_001362770	hsa-mir-4271	-0.189699	PAR-CLIP	21572407
1487	CTBP1	C-terminal binding protein 1(CTBP1)	NM_001012614	hsa-mir-940	-3.45907	CLASH	23622248
1487	CTBP1	C-terminal binding protein 1(CTBP1)	NM_001012614	hsa-mir-5196-5p	-1.69349	PAR-CLIP	26701625;27292025
1488	CTBP2	C-terminal binding protein 2(CTBP2)	NM_001083914	hsa-mir-8485	-1.80997	PAR-CLIP	23592263;22012620;20371350;24906430;23824327;23313552;27418678
1499	CTNNB1	catenin beta 1(CTNNB1)	NM_001098209	hsa-mir-3162-3p	-2.71627	Luciferase reporter assay;qRT-PCR;Western blot	26959414
1499	CTNNB1	catenin beta 1(CTNNB1)	NM_001098209	hsa-mir-7108-5p	0.266738	HITS-CLIP	23313552
2033	EP300	E1A binding protein p300(EP300)	NM_001362843	hsa-mir-574-5p	-2.63308	HITS-CLIP	24906430;27418678
2033	EP300	E1A binding protein p300(EP300)	NM_001362843	hsa-mir-574-3p	-1.57128	Luciferase reporter assay;Microarray;qRT-PCR;Western blot	23554959
2033	EP300	E1A binding protein p300(EP300)	NM_001362843	hsa-mir-6867-5p	-0.840453	HITS-CLIP	24906430;27418678
2033	EP300	E1A binding protein p300(EP300)	NM_001362843	hsa-mir-4433b-3p	-0.402724	HITS-CLIP	24906430;27418678
2239	GPC4	glypican 4(GPC4)	NM_001448	hsa-mir-8485	-1.80997	HITS-CLIP	23824327;19536157
2535	FZD2	frizzled class receptor 2(FZD2)	NM_001466	hsa-mir-8485	-1.80997	HITS-CLIP	23824327;19536157
2932	GSK3B	glycogen synthase kinase 3 beta(GSK3B)	NM_001146156	hsa-mir-1246	-2.48346	Immunofluorescence;Luciferase reporter assay;qRT-PCR	27639189
2932	GSK3B	glycogen synthase kinase 3 beta(GSK3B)	NM_001146156	hsa-mir-8485	-1.80997	HITS-CLIP	23824327
3725	JUN	Jun proto-oncogene, AP-1 transcription factor subunit(JUN)	NM_002228	hsa-mir-4739	-0.979651	PAR-CLIP	22100165
4040	LRP6	LDL receptor related protein 6(LRP6)	NM_002336	hsa-mir-940	-3.45907	CLASH	23622248
4040	LRP6	LDL receptor related protein 6(LRP6)	NM_002336	hsa-mir-8485	-1.80997	HITS-CLIP	23824327
4089	SMAD4	SMAD family member 4(SMAD4)	NM_005359	hsa-mir-574-5p	-2.63308	HITS-CLIP	27418678
4089	SMAD4	SMAD family member 4(SMAD4)	NM_005359	hsa-mir-574-3p	-1.57128	Luciferase reporter assay;qRT-PCR;Western blot	28105233
4089	SMAD4	SMAD family member 4(SMAD4)	NM_005359	hsa-mir-6867-5p	-0.840453	HITS-CLIP	27418678
4089	SMAD4	SMAD family member 4(SMAD4)	NM_005359	hsa-mir-371b-5p	null	PAR-CLIP	23446348;21572407;20371350
4609	MYC	v-myc avian myelocytomatosis viral oncogene homolog(MYC)	NM_001354870	hsa-mir-940	-3.45907	TRAP	24510096
4773	NFATC2	nuclear factor of activated T-cells 2(NFATC2)	NM_001136021	hsa-mir-8485	-1.80997	HITS-CLIP	23824327
4775	NFATC3	nuclear factor of activated T-cells 3(NFATC3)	NM_004555	hsa-mir-7975	1.09415	PAR-CLIP	20371350
5467	PPARD	peroxisome proliferator activated receptor delta(PPARD)	NM_001171818	hsa-mir-6867-5p	-0.840453	PAR-CLIP	26701625
5578	PRKCA	protein kinase C alpha(PRKCA)	NM_002737	hsa-mir-5787	-0.738199	HITS-CLIP	23313552
5578	PRKCA	protein kinase C alpha(PRKCA)	NM_002737	hsa-mir-6821-5p	0.829791	HITS-CLIP	23313552
5578	PRKCA	protein kinase C alpha(PRKCA)	NM_002737	hsa-mir-371b-5p	null	HITS-CLIP	23824327;19536157;28735896
5579	PRKCB	protein kinase C beta(PRKCB)	NM_002738	hsa-mir-574-5p	-2.63308	HITS-CLIP	24906430;27418678
5579	PRKCB	protein kinase C beta(PRKCB)	NM_002738	hsa-mir-6867-5p	-0.840453	HITS-CLIP	24906430;27418678
5599	MAPK8	mitogen-activated protein kinase 8(MAPK8)	NM_001278547	hsa-mir-371b-5p	null	PAR-CLIP	22012620
5602	MAPK10	mitogen-activated protein kinase 10(MAPK10)	NM_001318067	hsa-mir-6867-5p	-0.840453	HITS-CLIP	24906430;23824327;27418678
5879	RAC1	ras-related C3 botulinum toxin substrate 1 (rho family, small GTP binding protein Rac1)(RAC1)	NM_006908	hsa-mir-574-3p	-1.57128	Luciferase reporter assay;Microarray;qRT-PCR;Western blot	23554959
5879	RAC1	ras-related C3 botulinum toxin substrate 1 (rho family, small GTP binding protein Rac1)(RAC1)	NM_006908	hsa-mir-6763-5p	-1.0871	PAR-CLIP	23592263
5879	RAC1	ras-related C3 botulinum toxin substrate 1 (rho family, small GTP binding protein Rac1)(RAC1)	NM_006908	hsa-mir-6124	-0.936929	PAR-CLIP	23592263;23446348;26701625
5879	RAC1	ras-related C3 botulinum toxin substrate 1 (rho family, small GTP binding protein Rac1)(RAC1)	NM_006908	hsa-mir-939-5p	null	PAR-CLIP	23592263
5881	RAC3	ras-related C3 botulinum toxin substrate 3 (rho family, small GTP binding protein Rac3)(RAC3)	NM_001316307	hsa-mir-5703	-1.69775	PAR-CLIP	20371350
5881	RAC3	ras-related C3 botulinum toxin substrate 3 (rho family, small GTP binding protein Rac3)(RAC3)	NM_001316307	hsa-mir-4516	1.5084	PAR-CLIP	20371350
6422	SFRP1	secreted frizzled related protein 1(SFRP1)	NM_003012	hsa-mir-6763-5p	-1.0871	PAR-CLIP	22100165
6422	SFRP1	secreted frizzled related protein 1(SFRP1)	NM_003012	hsa-mir-6791-5p	0.0917179	PAR-CLIP	22100165
6422	SFRP1	secreted frizzled related protein 1(SFRP1)	NM_003012	hsa-mir-939-5p	null	PAR-CLIP	22100165
6885	MAP3K7	mitogen-activated protein kinase kinase kinase 7(MAP3K7)	NM_003188	hsa-mir-940	-3.45907	PAR-CLIP	23446348;20371350
6934	TCF7L2	transcription factor 7 like 2(TCF7L2)	NM_001146274	hsa-mir-8485	-1.80997	HITS-CLIP	23824327
6934	TCF7L2	transcription factor 7 like 2(TCF7L2)	NM_001146274	hsa-mir-371b-5p	null	PAR-CLIP	21572407
7157	TP53	tumor protein p53(TP53)	NM_000546	hsa-mir-6127	-1.89622	PAR-CLIP	23592263
7157	TP53	tumor protein p53(TP53)	NM_000546	hsa-mir-5703	-1.69775	PAR-CLIP	23592263
7157	TP53	tumor protein p53(TP53)	NM_000546	hsa-mir-7110-5p	-1.10895	PAR-CLIP	23592263
7157	TP53	tumor protein p53(TP53)	NM_000546	hsa-mir-937-5p	-0.383729	PAR-CLIP	23592263
7157	TP53	tumor protein p53(TP53)	NM_000546	hsa-mir-6756-5p	-0.298474	PAR-CLIP	23592263
7157	TP53	tumor protein p53(TP53)	NM_000546	hsa-mir-4271	-0.189699	PAR-CLIP	23592263
7157	TP53	tumor protein p53(TP53)	NM_000546	hsa-mir-6752-5p	0.0191277	PAR-CLIP	23592263
7157	TP53	tumor protein p53(TP53)	NM_000546	hsa-mir-4516	1.5084	PAR-CLIP	23592263
7473	WNT3	Wnt family member 3(WNT3)	NM_030753	hsa-mir-6127	-1.89622	PAR-CLIP	23592263
7473	WNT3	Wnt family member 3(WNT3)	NM_030753	hsa-mir-4739	-0.979651	PAR-CLIP	23592263
7476	WNT7A	Wnt family member 7A(WNT7A)	NM_004625	hsa-mir-8485	-1.80997	HITS-CLIP	24906430;23824327;23313552;27418678;28735896
7477	WNT7B	Wnt family member 7B(WNT7B)	NM_058238	hsa-mir-940	-3.45907	PAR-CLIP	23592263;26701625
7477	WNT7B	Wnt family member 7B(WNT7B)	NM_058238	hsa-mir-5196-5p	-1.69349	PAR-CLIP	23592263;26701625
7477	WNT7B	Wnt family member 7B(WNT7B)	NM_058238	hsa-mir-6879-5p	-0.664768	PAR-CLIP	23592263;26701625
7477	WNT7B	Wnt family member 7B(WNT7B)	NM_058238	hsa-mir-4433b-3p	-0.402724	PAR-CLIP	23592263;26701625
7479	WNT8B	Wnt family member 8B(WNT8B)	NM_003393	hsa-mir-5703	-1.69775	PAR-CLIP	27292025
7479	WNT8B	Wnt family member 8B(WNT8B)	NM_003393	hsa-mir-4433a-3p	-0.165927	PAR-CLIP	27292025
7479	WNT8B	Wnt family member 8B(WNT8B)	NM_003393	hsa-mir-4516	1.5084	PAR-CLIP	27292025
7480	WNT10B	Wnt family member 10B(WNT10B)	NM_003394	hsa-mir-6740-5p	-0.778299	PAR-CLIP	23592263
7482	WNT2B	Wnt family member 2B(WNT2B)	NM_001291880	hsa-mir-8485	-1.80997	HITS-CLIP	23824327;19536157
7483	WNT9A	Wnt family member 9A(WNT9A)	NM_003395	hsa-mir-8485	-1.80997	HITS-CLIP	24906430;23824327;22927820;27418678;28735896
7483	WNT9A	Wnt family member 9A(WNT9A)	NM_003395	hsa-mir-1202	-0.944734	HITS-CLIP	23824327;27418678;28735896
7484	WNT9B	Wnt family member 9B(WNT9B)	NM_001320458	hsa-mir-1275	-1.97094	PAR-CLIP	22100165
7484	WNT9B	Wnt family member 9B(WNT9B)	NM_001320458	hsa-mir-4271	-0.189699	PAR-CLIP	22100165
7855	FZD5	frizzled class receptor 5(FZD5)	NM_003468	hsa-mir-574-5p	-2.63308	PAR-CLIP	20371350
7855	FZD5	frizzled class receptor 5(FZD5)	NM_003468	hsa-mir-6867-5p	-0.840453	PAR-CLIP	20371350
8061	FOSL1	FOS like 1, AP-1 transcription factor subunit(FOSL1)	NM_001300844	hsa-mir-574-5p	-2.63308	PAR-CLIP	26701625
8061	FOSL1	FOS like 1, AP-1 transcription factor subunit(FOSL1)	NM_001300844	hsa-mir-1275	-1.97094	PAR-CLIP	23592263;20371350;26701625
8061	FOSL1	FOS like 1, AP-1 transcription factor subunit(FOSL1)	NM_001300844	hsa-mir-5196-5p	-1.69349	PAR-CLIP	23592263;20371350;26701625
8061	FOSL1	FOS like 1, AP-1 transcription factor subunit(FOSL1)	NM_001300844	hsa-mir-4534	-0.476022	PAR-CLIP	26701625
8061	FOSL1	FOS like 1, AP-1 transcription factor subunit(FOSL1)	NM_001300844	hsa-mir-6756-5p	-0.298474	PAR-CLIP	26701625
8061	FOSL1	FOS like 1, AP-1 transcription factor subunit(FOSL1)	NM_001300844	hsa-mir-4271	-0.189699	PAR-CLIP	23592263;20371350;26701625
8061	FOSL1	FOS like 1, AP-1 transcription factor subunit(FOSL1)	NM_001300844	hsa-mir-4433a-3p	-0.165927	PAR-CLIP	26701625
8313	AXIN2	axin 2(AXIN2)	NM_001363813	hsa-mir-1246	-2.48346	Immunofluorescence;Luciferase reporter assay;qRT-PCR	27639189
8321	FZD1	frizzled class receptor 1(FZD1)	NM_003505	hsa-mir-6124	-0.936929	PAR-CLIP	20371350
8322	FZD4	frizzled class receptor 4(FZD4)	NM_012193	hsa-mir-4433a-3p	-0.165927	HITS-CLIP	23824327
8323	FZD6	frizzled class receptor 6(FZD6)	NM_001164615	hsa-mir-6756-5p	-0.298474	PAR-CLIP	24398324;21572407;20371350
8324	FZD7	frizzled class receptor 7(FZD7)	NM_003507	hsa-mir-940	-3.45907	CLASH	23622248
8324	FZD6	frizzled class receptor 7(FZD7)	NM_001164615	hsa-mir-6869-5p	1.1785	HITS-CLIP	23313552
8945	BTRC	beta-transducin repeat containing E3 ubiquitin protein ligase(BTRC)	NM_001256856	hsa-mir-940	-3.45907	PAR-CLIP	22291592
8945	BTRC	beta-transducin repeat containing E3 ubiquitin protein ligase(BTRC)	NM_001256856	hsa-mir-4433a-3p	-0.165927	PAR-CLIP	23592263
9475	ROCK2	Rho associated coiled-coil containing protein kinase 2(ROCK2)	NM_001321643	hsa-mir-574-5p	-2.63308	HITS-CLIP	21572407
9475	ROCK2	Rho associated coiled-coil containing protein kinase 2(ROCK2)	NM_001321643	hsa-mir-6867-5p	-0.840453	HITS-CLIP	21572407
10297	APC2	APC2, WNT signaling pathway regulator(APC2)	NM_001351273	hsa-mir-3648	-1.98168	HITS-CLIP	19536157
23236	PLCB1	phospholipase C beta 1(PLCB1)	NM_015192	hsa-mir-6867-5p	-0.840453	PAR-CLIP	21572407
23291	FBXW11	F-box and WD repeat domain containing 11(FBXW11)	NM_001378974	hsa-mir-5703	-1.69775	PAR-CLIP	22100165
23291	FBXW11	F-box and WD repeat domain containing 11(FBXW11)	NM_001378974	hsa-mir-4433b-3p	-0.402724	PAR-CLIP	22100165
23291	FBXW11	F-box and WD repeat domain containing 11(FBXW11)	NM_001378974	hsa-mir-4516	1.5084	PAR-CLIP	22100165
23401	FRAT2	frequently rearranged in advanced T-cell lymphomas 2(FRAT2)	NM_012083	hsa-mir-1915-3p	0.71549	PAR-CLIP	21572407
23500	DAAM2	dishevelled associated activator of morphogenesis 2(DAAM2)	NM_001201427	hsa-mir-8485	-1.80997	HITS-CLIP	23824327
25805	BAMBI	BMP and activin membrane bound inhibitor(BAMBI)	NM_012342	hsa-mir-8485	-1.80997	HITS-CLIP	23824327;23313552;27418678
25805	BAMBI	BMP and activin membrane bound inhibitor(BAMBI)	NM_012342	hsa-mir-4298	-1.29261	PAR-CLIP	23592263
25805	BAMBI	BMP and activin membrane bound inhibitor(BAMBI)	NM_012342	hsa-mir-6740-5p	-0.778299	PAR-CLIP	23592263
25805	BAMBI	BMP and activin membrane bound inhibitor(BAMBI)	NM_012342	hsa-mir-4433a-3p	-0.165927	PAR-CLIP	23592263
25805	BAMBI	BMP and activin membrane bound inhibitor(BAMBI)	NM_012342	hsa-mir-371b-5p	null	PAR-CLIP	21572407
25805	BAMBI	BMP and activin membrane bound inhibitor(BAMBI)	NM_012342	hsa-mir-3135b	null	HITS-CLIP	23824327
51701	NLK	nemo like kinase(NLK)	NM_016231	hsa-mir-574-5p	-2.63308	HITS-CLIP	23824327
51701	NLK	nemo like kinase(NLK)	NM_016231	hsa-mir-6867-5p	-0.840453	HITS-CLIP	23824327
51701	NLK	nemo like kinase(NLK)	NM_016231	hsa-mir-6800-5p	0.873311	HITS-CLIP	23313552
54361	WNT4	Wnt family member 4(WNT4)	NM_030761	hsa-mir-6867-5p	-0.840453	HITS-CLIP	23824327;27418678
56998	CTNNBIP1	catenin beta interacting protein 1(CTNNBIP1)	NM_001012329	hsa-mir-671-5p	-0.301795	HITS-CLIP	23313552
56998	CTNNBIP1	catenin beta interacting protein 1(CTNNBIP1)	NM_001012329	hsa-mir-5739	-0.144383	HITS-CLIP	23313552
59343	SENP2	SUMO1/sentrin/SMT3 specific peptidase 2(SENP2)	NM_021627	hsa-mir-1275	-1.97094	PAR-CLIP	26701625
59343	SENP2	SUMO1/sentrin/SMT3 specific peptidase 2(SENP2)	NM_021627	hsa-mir-6127	-1.89622	PAR-CLIP	26701625;27292025
59343	SENP2	SUMO1/sentrin/SMT3 specific peptidase 2(SENP2)	NM_021627	hsa-mir-5703	-1.69775	PAR-CLIP	26701625
59343	SENP2	SUMO1/sentrin/SMT3 specific peptidase 2(SENP2)	NM_021627	hsa-mir-5196-5p	-1.69349	PAR-CLIP	26701625;27292025
59343	SENP2	SUMO1/sentrin/SMT3 specific peptidase 2(SENP2)	NM_021627	hsa-mir-4739	-0.979651	PAR-CLIP	26701625;27292025
59343	SENP2	SUMO1/sentrin/SMT3 specific peptidase 2(SENP2)	NM_021627	hsa-mir-6756-5p	-0.298474	PAR-CLIP	26701625
59343	SENP2	SUMO1/sentrin/SMT3 specific peptidase 2(SENP2)	NM_021627	hsa-mir-4271	-0.189699	PAR-CLIP	26701625;27292025
59343	SENP2	SUMO1/sentrin/SMT3 specific peptidase 2(SENP2)	NM_021627	hsa-mir-4516	1.5084	PAR-CLIP	26701625
64321	SOX17	SRY-box 17(SOX17)	NM_022454	hsa-mir-671-5p	-0.301795	HITS-CLIP	23824327
64321	SOX17	SRY-box 17(SOX17)	NM_022454	hsa-mir-3135b	null	HITS-CLIP	23824327
64840	PORCN	porcupine homolog (Drosophila)(PORCN)	NM_001282167	hsa-mir-574-5p	-2.63308	PAR-CLIP	22012620;27418678
64840	PORCN	porcupine homolog (Drosophila)(PORCN)	NM_001282167	hsa-mir-6867-5p	-0.840453	PAR-CLIP	22012620;27418678
79718	TBL1XR1	transducin beta like 1 X-linked receptor 1(TBL1XR1)	NM_001321193	hsa-mir-5703	-1.69775	PAR-CLIP	23592263
79718	TBL1XR1	transducin beta like 1 X-linked receptor 1(TBL1XR1)	NM_001321193	hsa-mir-4433a-3p	-0.165927	PAR-CLIP	23592263
79718	TBL1XR1	transducin beta like 1 X-linked receptor 1(TBL1XR1)	NM_001321193	hsa-mir-4516	1.5084	PAR-CLIP	23592263
80326	WNT10A	Wnt family member 10A(WNT10A)	NM_025216	hsa-mir-7847-3p	-0.81696	HITS-CLIP	28735896
80326	WNT10A	Wnt family member 10A(WNT10A)	NM_025216	hsa-mir-6752-5p	0.0191277	HITS-CLIP	28735896
81839	VANGL1	VANGL planar cell polarity protein 1(VANGL1)	NM_001172411	hsa-mir-940	-3.45907	PAR-CLIP	24398324;21572407;20371350
81839	VANGL1	VANGL planar cell polarity protein 1(VANGL1)	NM_001172411	hsa-mir-8485	-1.80997	PAR-CLIP	22012620
81839	VANGL1	VANGL planar cell polarity protein 1(VANGL1)	NM_001172411	hsa-mir-7110-5p	-1.10895	PAR-CLIP	23592263
81839	VANGL1	VANGL planar cell polarity protein 1(VANGL1)	NM_001172411	hsa-mir-6752-5p	0.0191277	PAR-CLIP	23592263
85407	NKD1	naked cuticle homolog 1(NKD1)	NM_033119	hsa-mir-574-5p	-2.63308	PAR-CLIP	26701625
85407	NKD1	naked cuticle homolog 1(NKD1)	NM_033119	hsa-mir-6127	-1.89622	PAR-CLIP	23592263;22012620;20371350;26701625;27292025
85407	NKD1	naked cuticle homolog 1(NKD1)	NM_033119	hsa-mir-6867-5p	-0.840453	PAR-CLIP	26701625
85407	NKD1	naked cuticle homolog 1(NKD1)	NM_033119	hsa-mir-1915-3p	0.71549	HITS-CLIP	23313552
85407	NKD1	naked cuticle homolog 1(NKD1)	NM_033119	hsa-mir-3135b	null	PAR-CLIP	27292025
