# Supplementary material for: Serum miRNA Profiling for Early PDAC Diagnosis and Prognosis: A Retrospective Study
Source: Biomedicines. 2021 Jul 20;9(7):845. doi: 10.3390/biomedicines9070845 (PMC8301411; doi:10.3390/biomedicines9070845)
Supplement: Supplementary file 1 [file biomedicines-09-00845-s001.zip › Table S8_p53 pathway.xlsx]

## Sheet: Foglio1
ENTREZ ID	Gene Symbol	GENE NAME	RefSeq ID	miRNA	Log2 (PDAC patients/controls)	Experimental Evidences	PubMed ID
317	APAF1	apoptotic peptidase activating factor 1(APAF1)	NM_001160	hsa-mir-940	-3.45907	PAR-CLIP	23592263;23313552
317	APAF1	apoptotic peptidase activating factor 1(APAF1)	NM_001160	hsa-mir-4433a-3p	-0.165927	PAR-CLIP	23592263
317	APAF1	apoptotic peptidase activating factor 1(APAF1)	NM_001160	hsa-mir-2861	0.595925	HITS-CLIP	23824327
472	ATM	ATM serine/threonine kinase(ATM)	NM_000051	hsa-mir-940	-3.45907	PAR-CLIP	27292025
595	CCND1	cyclin D1(CCND1)	NM_053056	hsa-mir-574-5p	-2.63308	PAR-CLIP	23592263;26701625;27292025;27418678
595	CCND1	cyclin D1(CCND1)	NM_053056	hsa-mir-3648	-1.98168	PAR-CLIP	23446348;20371350
595	CCND1	cyclin D1(CCND1)	NM_053056	hsa-mir-5196-5p	-1.69349	PAR-CLIP	23592263;23446348;20371350
595	CCND1	cyclin D1(CCND1)	NM_053056	hsa-mir-7107-5p	-1.27114	PAR-CLIP	24398324;21572407;27292025
595	CCND1	cyclin D1(CCND1)	NM_053056	hsa-mir-6867-5p	-0.840453	PAR-CLIP	23592263;26701625;27292025;27418678
595	CCND1	cyclin D1(CCND1)	NM_053056	hsa-mir-3940-5p	0.00834051	qRT-PCR;Western blot	27988424
595	CCND1	cyclin D1(CCND1)	NM_053056	hsa-mir-2861	0.595925	Luciferase reporter assay;Western blot	27364926
595	CCND1	cyclin D1(CCND1)	NM_053056	hsa-mir-2392	null	PAR-CLIP	23592263;26701625
836	CASP3	caspase 3(CASP3)	NM_001354777	hsa-mir-6124	-0.936929	PAR-CLIP	23592263
841	CASP8	caspase 8(CASP8)	NM_001080124	hsa-mir-940	-3.45907	HITS-CLIP	23706177
841	CASP8	caspase 8(CASP8)	NM_001080124	hsa-mir-2392	null	PAR-CLIP	27292025
891	CCNB1	cyclin B1(CCNB1)	NM_001354844	hsa-mir-6089	1.04751	HITS-CLIP	23313552
894	CCND2	cyclin D2(CCND2)	NM_001759	hsa-mir-6127	-1.89622	PAR-CLIP	23592263
894	CCND2	cyclin D2(CCND2)	NM_001759	hsa-mir-5703	-1.69775	PAR-CLIP	23592263
894	CCND2	cyclin D2(CCND2)	NM_001759	hsa-mir-4516	1.5084	PAR-CLIP	23592263
894	CCND2	cyclin D2(CCND2)	NM_001759	hsa-mir-2392	null	PAR-CLIP	21572407
896	CCND3	cyclin D3(CCND3)	NM_001136017	hsa-mir-4739	-0.979651	PAR-CLIP	22100165
896	CCND3	cyclin D3(CCND3)	NM_001136017	hsa-mir-4270	-0.967973	PAR-CLIP	22100165
1017	CDK2	cyclin dependent kinase 2(CDK2)	NM_001290230	hsa-mir-4270	-0.967973	PAR-CLIP	23592263
1017	CDK2	cyclin dependent kinase 2(CDK2)	NM_001290230	hsa-mir-5787	-0.738199	PAR-CLIP	26701625
1017	CDK2	cyclin dependent kinase 2(CDK2)	NM_001290230	hsa-mir-6800-5p	0.873311	HITS-CLIP	23824327
1019	CDK4	cyclin dependent kinase 4(CDK4)	NM_000075	hsa-mir-3135b	null	HITS-CLIP	23824327
1021	CDK6	cyclin dependent kinase 6(CDK6)	NM_001145306	hsa-mir-6716-3p	-2.50816	PAR-CLIP	20371350
1021	CDK6	cyclin dependent kinase 6(CDK6)	NM_001145306	hsa-mir-8485	-1.80997	HITS-CLIP	24906430;23824327;23313552;27418678
1021	CDK6	cyclin dependent kinase 6(CDK6)	NM_001145306	hsa-mir-7847-3p	-0.81696	PAR-CLIP	26701625
1021	CDK6	cyclin dependent kinase 6(CDK6)	NM_001145306	hsa-mir-4534	-0.476022	PAR-CLIP	26701625
1021	CDK6	cyclin dependent kinase 6(CDK6)	NM_001145306	hsa-mir-5739	-0.144383	PAR-CLIP	20371350
1021	CDK6	cyclin dependent kinase 6(CDK6)	NM_001145306	hsa-mir-371b-5p	null	PAR-CLIP	22012620;23824327;23313552;27418678
1026	CDKN1A	cyclin dependent kinase inhibitor 1A(CDKN1A)	NM_000389	hsa-mir-574-5p	-2.63308	PAR-CLIP	23592263;26701625
1026	CDKN1A	cyclin dependent kinase inhibitor 1A(CDKN1A)	NM_000389	hsa-mir-8485	-1.80997	PAR-CLIP	26701625;27292025
1026	CDKN1A	cyclin dependent kinase inhibitor 1A(CDKN1A)	NM_000389	hsa-mir-642b-3p	-1.73312	PAR-CLIP	26701625
1026	CDKN1A	cyclin dependent kinase inhibitor 1A(CDKN1A)	NM_000389	hsa-mir-5703	-1.69775	PAR-CLIP	23592263;26701625
1026	CDKN1A	cyclin dependent kinase inhibitor 1A(CDKN1A)	NM_000389	hsa-mir-5196-5p	-1.69349	PAR-CLIP	27292025
1026	CDKN1A	cyclin dependent kinase inhibitor 1A(CDKN1A)	NM_000389	hsa-mir-7110-5p	-1.10895	PAR-CLIP	23592263;26701625
1026	CDKN1A	cyclin dependent kinase inhibitor 1A(CDKN1A)	NM_000389	hsa-mir-6763-5p	-1.0871	PAR-CLIP	26701625
1026	CDKN1A	cyclin dependent kinase inhibitor 1A(CDKN1A)	NM_000389	hsa-mir-6749-5p	-0.978356	PAR-CLIP	27292025
1026	CDKN1A	cyclin dependent kinase inhibitor 1A(CDKN1A)	NM_000389	hsa-mir-6124	-0.936929	PAR-CLIP	23592263;26701625
1026	CDKN1A	cyclin dependent kinase inhibitor 1A(CDKN1A)	NM_000389	hsa-mir-6831-5p	-0.908598	PAR-CLIP	21572407
1026	CDKN1A	cyclin dependent kinase inhibitor 1A(CDKN1A)	NM_000389	hsa-mir-6740-5p	-0.778299	PAR-CLIP	26701625
1026	CDKN1A	cyclin dependent kinase inhibitor 1A(CDKN1A)	NM_000389	hsa-mir-5787	-0.738199	PAR-CLIP	26701625
1026	CDKN1A	cyclin dependent kinase inhibitor 1A(CDKN1A)	NM_000389	hsa-mir-6879-5p	-0.664768	PAR-CLIP	26701625
1026	CDKN1A	cyclin dependent kinase inhibitor 1A(CDKN1A)	NM_000389	hsa-mir-6752-5p	0.0191277	PAR-CLIP	23592263;26701625
1026	CDKN1A	cyclin dependent kinase inhibitor 1A(CDKN1A)	NM_000389	hsa-mir-6089	1.04751	PAR-CLIP	27292025
1026	CDKN1A	cyclin dependent kinase inhibitor 1A(CDKN1A)	NM_000389	hsa-mir-4516	1.5084	PAR-CLIP	23592263;26701625
1026	CDKN1A	cyclin dependent kinase inhibitor 1A(CDKN1A)	NM_000389	hsa-mir-939-5p	null	PAR-CLIP	22012620;26701625
1026	CDKN1A	cyclin dependent kinase inhibitor 1A(CDKN1A)	NM_000389	hsa-mir-371b-5p	null	PAR-CLIP	23592263;24398324;22012620;26701625
1111	CHEK1	checkpoint kinase 1(CHEK1)	NM_001114121	hsa-mir-8485	-1.80997	HITS-CLIP	24906430;23824327;27418678
2810	SFN	stratifin(SFN)	NM_006142	hsa-mir-1275	-1.97094	PAR-CLIP	26701625
2810	SFN	stratifin(SFN)	NM_006142	hsa-mir-6127	-1.89622	PAR-CLIP	26701625
2810	SFN	stratifin(SFN)	NM_006142	hsa-mir-8485	-1.80997	HITS-CLIP	27418678
2810	SFN	stratifin(SFN)	NM_006142	hsa-mir-5703	-1.69775	PAR-CLIP	26701625
2810	SFN	stratifin(SFN)	NM_006142	hsa-mir-4739	-0.979651	PAR-CLIP	26701625
2810	SFN	stratifin(SFN)	NM_006142	hsa-mir-6756-5p	-0.298474	PAR-CLIP	26701625
2810	SFN	stratifin(SFN)	NM_006142	hsa-mir-4516	1.5084	PAR-CLIP	26701625
3479	IGF1	insulin like growth factor 1(IGF1)	NM_000618	hsa-mir-574-5p	-2.63308	HITS-CLIP	23824327;27418678
3479	IGF1	insulin like growth factor 1(IGF1)	NM_000618	hsa-mir-6867-5p	-0.840453	HITS-CLIP	23824327;27418678
3479	IGF1	insulin like growth factor 1(IGF1)	NM_000618	hsa-mir-7847-3p	-0.81696	PAR-CLIP	23446348
4193	MDM2	MDM2 proto-oncogene(MDM2)	NM_001145336	hsa-mir-4433b-3p	-0.402724	PAR-CLIP	21572407;26701625
4193	MDM2	MDM2 proto-oncogene(MDM2)	NM_001145336	hsa-mir-4433a-3p	-0.165927	PAR-CLIP	27292025
4193	MDM2	MDM2 proto-oncogene(MDM2)	NM_001145336	hsa-mir-6089	1.04751	PAR-CLIP	27292025
4193	MDM2	MDM2 proto-oncogene(MDM2)	NM_001145336	hsa-mir-6126	null	PAR-CLIP	24398324;20371350
4194	MDM4	MDM4, p53 regulator(MDM4)	NM_001204171	hsa-mir-6831-5p	-0.908598	PAR-CLIP	23592263;24398324
5728	PTEN	phosphatase and tensin homolog(PTEN)	NM_000314	hsa-mir-8485	-1.80997	HITS-CLIP	23824327
5728	PTEN	phosphatase and tensin homolog(PTEN)	NM_000314	hsa-mir-5787	-0.738199	PAR-CLIP	23592263
6241	RRM2	ribonucleotide reductase regulatory subunit M2(RRM2)	NM_001034	hsa-mir-6127	-1.89622	HITS-CLIP	19536157
6241	RRM2	ribonucleotide reductase regulatory subunit M2(RRM2)	NM_001034	hsa-mir-4739	-0.979651	HITS-CLIP	19536157
6241	RRM2	ribonucleotide reductase regulatory subunit M2(RRM2)	NM_001034	hsa-mir-4534	-0.476022	PAR-CLIP	23592263;21572407
7057	THBS1	thrombospondin 1(THBS1)	NM_003246	hsa-mir-4739	-0.979651	PAR-CLIP	23592263
7057	THBS1	thrombospondin 1(THBS1)	NM_003246	hsa-mir-4270	-0.967973	PAR-CLIP	23592263
7057	THBS1	thrombospondin 1(THBS1)	NM_003246	hsa-mir-6756-5p	-0.298474	PAR-CLIP	23592263
7157	TP53	tumor protein p53(TP53)	NM_000546	hsa-mir-6127	-1.89622	PAR-CLIP	23592263
7157	TP53	tumor protein p53(TP53)	NM_000546	hsa-mir-5703	-1.69775	PAR-CLIP	23592263
7157	TP53	tumor protein p53(TP53)	NM_000546	hsa-mir-7110-5p	-1.10895	PAR-CLIP	23592263
7157	TP53	tumor protein p53(TP53)	NM_000546	hsa-mir-937-5p	-0.383729	PAR-CLIP	23592263
7157	TP53	tumor protein p53(TP53)	NM_000546	hsa-mir-6756-5p	-0.298474	PAR-CLIP	23592263
7157	TP53	tumor protein p53(TP53)	NM_000546	hsa-mir-4271	-0.189699	PAR-CLIP	23592263
7157	TP53	tumor protein p53(TP53)	NM_000546	hsa-mir-6752-5p	0.0191277	PAR-CLIP	23592263
7157	TP53	tumor protein p53(TP53)	NM_000546	hsa-mir-4516	1.5084	PAR-CLIP	23592263
9538	EI24	EI24, autophagy associated transmembrane protein(EI24)	NM_001007277	hsa-mir-4298	-1.29261	PAR-CLIP	26701625
27113	BBC3	BCL2 binding component 3(BBC3)	NM_001127240	hsa-mir-6088	-0.797145	PAR-CLIP	23592263;24398324;26701625
27113	BBC3	BCL2 binding component 3(BBC3)	NM_001127240	hsa-mir-6769b-5p	-0.702843	PAR-CLIP	23592263;24398324;26701625
27113	BBC3	BCL2 binding component 3(BBC3)	NM_001127240	hsa-mir-4271	-0.189699	PAR-CLIP	23592263
27113	BBC3	BCL2 binding component 3(BBC3)	NM_001127240	hsa-mir-2861	0.595925	PAR-CLIP	23592263
27113	BBC3	BCL2 binding component 3(BBC3)	NM_001127240	hsa-mir-1915-3p	0.71549	PAR-CLIP	23592263
27113	BBC3	BCL2 binding component 3(BBC3)	NM_001127240	hsa-mir-6089	1.04751	PAR-CLIP	23592263
27244	SESN1	sestrin 1(SESN1)	NM_001199933	hsa-mir-940	-3.45907	PAR-CLIP	27292025
27244	SESN1	sestrin 1(SESN1)	NM_001199933	hsa-mir-4499	-0.0745727	PAR-CLIP	27292025
54205	CYCS	cytochrome c, somatic(CYCS)	NM_018947	hsa-mir-940	-3.45907	HITS-CLIP	23313552
54205	CYCS	cytochrome c, somatic(CYCS)	NM_018947	hsa-mir-2861	0.595925	HITS-CLIP	23824327
54205	CYCS	cytochrome c, somatic(CYCS)	NM_018947	hsa-mir-1915-3p	0.71549	HITS-CLIP	23824327;27292025
54205	CYCS	cytochrome c, somatic(CYCS)	NM_018947	hsa-mir-371b-5p	null	HITS-CLIP	23824327;27292025
55240	STEAP3	STEAP3 metalloreductase(STEAP3)	NM_001008410	hsa-mir-1275	-1.97094	PAR-CLIP	23592263;20371350
56475	RPRM	reprimo, TP53 dependent G2 arrest mediator candidate(RPRM)	NM_019845	hsa-mir-5703	-1.69775	PAR-CLIP	23592263
56475	RPRM	reprimo, TP53 dependent G2 arrest mediator candidate(RPRM)	NM_019845	hsa-mir-4516	1.5084	PAR-CLIP	23592263
56475	RPRM	reprimo, TP53 dependent G2 arrest mediator candidate(RPRM)	NM_019845	hsa-mir-939-5p	null	PAR-CLIP	23592263
64393	ZMAT3	zinc finger matrin-type 3(ZMAT3)	NM_001375824	hsa-mir-7107-5p	-1.27114	HITS-CLIP	23313552
64393	ZMAT3	zinc finger matrin-type 3(ZMAT3)	NM_001375824	hsa-mir-6124	-0.936929	HITS-CLIP	21572407
64393	ZMAT3	zinc finger matrin-type 3(ZMAT3)	NM_001375824	hsa-mir-371b-5p	null	PAR-CLIP	20371350
83667	SESN2	sestrin 2(SESN2)	NM_031459	hsa-mir-5196-5p	-1.69349	PAR-CLIP	23592263
83667	SESN2	sestrin 2(SESN2)	NM_031459	hsa-mir-4739	-0.979651	PAR-CLIP	23592263
83667	SESN2	sestrin 2(SESN2)	NM_031459	hsa-mir-6124	-0.936929	PAR-CLIP	23592263
83667	SESN2	sestrin 2(SESN2)	NM_031459	hsa-mir-4271	-0.189699	PAR-CLIP	23592263
143686	SESN3	sestrin 3(SESN3)	NM_001271594	hsa-mir-4669	-0.883956	PAR-CLIP	20371350
143686	SESN3	sestrin 3(SESN3)	NM_001271594	hsa-mir-7847-3p	-0.81696	PAR-CLIP	20371350
143686	SESN3	sestrin 3(SESN3)	NM_001271594	hsa-mir-5100	0.724451	PAR-CLIP	22100165
143686	SESN3	sestrin 3(SESN3)	NM_001271594	hsa-mir-6869-5p	1.1785	PAR-CLIP	20371350
