# Supplementary material for: Serum miRNA Profiling for Early PDAC Diagnosis and Prognosis: A Retrospective Study
Source: Biomedicines. 2021 Jul 20;9(7):845. doi: 10.3390/biomedicines9070845 (PMC8301411; doi:10.3390/biomedicines9070845)
Supplement: Supplementary file 1 [file biomedicines-09-00845-s001.zip › Table S9_TGF-beta pathway.xlsx]

## Sheet: Foglio1
ENTREZ ID	Gene Symbol	GENE NAME	RefSeq ID	miRNA	Log2 (PDAC patients/controls)	Experimental Evidences	PubMed ID
90	ACVR1	activin A receptor type 1(ACVR1)	NM_001105	hsa-mir-7975	1.09415	PAR-CLIP	21572407
91	ACVR1B	activin A receptor type 1B(ACVR1B)	NM_004302	hsa-mir-8485	-1.80997	HITS-CLIP	23824327
91	ACVR1B	activin A receptor type 1B(ACVR1B)	NM_004302	hsa-mir-4739	-0.979651	PAR-CLIP	23592263;20371350
91	ACVR1B	activin A receptor type 1B(ACVR1B)	NM_004302	hsa-mir-4270	-0.967973	PAR-CLIP	23592263
91	ACVR1B	activin A receptor type 1B(ACVR1B)	NM_004302	hsa-mir-1915-3p	0.71549	PAR-CLIP	23592263
91	ACVR1B	activin A receptor type 1B(ACVR1B)	NM_004302	hsa-mir-371b-5p	null	PAR-CLIP	21572407
93	ACVR2B	activin A receptor type 2B(ACVR2B)	NM_001106	hsa-mir-574-5p	-2.63308	HITS-CLIP	24906430;23824327;23313552;27292025;27418678
93	ACVR2B	activin A receptor type 2B(ACVR2B)	NM_001106	hsa-mir-6831-5p	-0.908598	PAR-CLIP	21572407
93	ACVR2B	activin A receptor type 2B(ACVR2B)	NM_001106	hsa-mir-6867-5p	-0.840453	HITS-CLIP	24906430;23824327;23313552;27292025;27418678
93	ACVR2B	activin A receptor type 2B(ACVR2B)	NM_001106	hsa-mir-6800-5p	0.873311	HITS-CLIP	27418678
268	AMH	anti-Mullerian hormone(AMH)	NM_000479	hsa-mir-4442	-1.21204	PAR-CLIP	26701625
268	AMH	anti-Mullerian hormone(AMH)	NM_000479	hsa-mir-4433a-3p	-0.165927	PAR-CLIP	26701625
387	RHOA	ras homolog family member A(RHOA)	NM_001313941	hsa-mir-6769b-5p	-0.702843	PAR-CLIP	26701625
387	RHOA	ras homolog family member A(RHOA)	NM_001313941	hsa-mir-1227-5p	0.341915	PAR-CLIP	20371350
387	RHOA	ras homolog family member A(RHOA)	NM_001313941	hsa-mir-4687-3p	1.1498	PAR-CLIP	23592263;26701625
650	BMP2	bone morphogenetic protein 2(BMP2)	NM_001200	hsa-mir-4463	-0.420261	PAR-CLIP	23592263
650	BMP2	bone morphogenetic protein 2(BMP2)	NM_001200	hsa-mir-6756-5p	-0.298474	PAR-CLIP	23592263
653	BMP5	bone morphogenetic protein 5(BMP5)	NM_001329754	hsa-mir-8485	-1.80997	HITS-CLIP	23824327;23313552;27418678
653	BMP5	bone morphogenetic protein 5(BMP5)	NM_001329754	hsa-mir-6740-5p	-0.778299	HITS-CLIP	23824327
657	BMPR1A	bone morphogenetic protein receptor type 1A(BMPR1A)	NM_004329	hsa-mir-574-5p	-2.63308	PAR-CLIP	22012620;21572407;20371350
657	BMPR1A	bone morphogenetic protein receptor type 1A(BMPR1A)	NM_004329	hsa-mir-8485	-1.80997	HITS-CLIP	23824327
657	BMPR1A	bone morphogenetic protein receptor type 1A(BMPR1A)	NM_004329	hsa-mir-6867-5p	-0.840453	PAR-CLIP	22012620;21572407;20371350
657	BMPR1A	bone morphogenetic protein receptor type 1A(BMPR1A)	NM_004329	hsa-mir-7847-3p	-0.81696	PAR-CLIP	27292025
1874	E2F4	E2F transcription factor 4(E2F4)	NM_001950	hsa-mir-1275	-1.97094	PAR-CLIP	26701625
1874	E2F4	E2F transcription factor 4(E2F4)	NM_001950	hsa-mir-7110-5p	-1.10895	PAR-CLIP	26701625
1874	E2F4	E2F transcription factor 4(E2F4)	NM_001950	hsa-mir-6756-5p	-0.298474	PAR-CLIP	26701625
1874	E2F4	E2F transcription factor 4(E2F4)	NM_001950	hsa-mir-6752-5p	0.0191277	PAR-CLIP	26701625
2033	EP300	E1A binding protein p300(EP300)	NM_001362843	hsa-mir-574-5p	-2.63308	HITS-CLIP	24906430;27418678
2033	EP300	E1A binding protein p300(EP300)	NM_001362843	hsa-mir-574-3p	-1.57128	Luciferase reporter assay;Microarray;qRT-PCR;Western blot	23554959
2033	EP300	E1A binding protein p300(EP300)	NM_001362843	hsa-mir-6867-5p	-0.840453	HITS-CLIP	24906430;27418678
2033	EP300	E1A binding protein p300(EP300)	NM_001362843	hsa-mir-4433b-3p	-0.402724	HITS-CLIP	24906430;27418678
3624	INHBA	inhibin beta A subunit(INHBA)	NM_002192	hsa-mir-574-5p	-2.63308	HITS-CLIP	27418678
3624	INHBA	inhibin beta A subunit(INHBA)	NM_002192	hsa-mir-6867-5p	-0.840453	HITS-CLIP	27418678
4087	SMAD2	SMAD family member 2(SMAD2)	NM_001003652	hsa-mir-8485	-1.80997	HITS-CLIP	23824327
4087	SMAD2	SMAD family member 2(SMAD2)	NM_001003652	hsa-mir-937-5p	-0.383729	HITS-CLIP	23313552
4089	SMAD4	SMAD family member 4(SMAD4)	NM_005359	hsa-mir-574-5p	-2.63308	HITS-CLIP	27418678
4089	SMAD4	SMAD family member 4(SMAD4)	NM_005359	hsa-mir-574-3p	-1.57128	Luciferase reporter assay;qRT-PCR;Western blot	28105233
4089	SMAD4	SMAD family member 4(SMAD4)	NM_005359	hsa-mir-6867-5p	-0.840453	HITS-CLIP	27418678
4089	SMAD4	SMAD family member 4(SMAD4)	NM_005359	hsa-mir-371b-5p	null	PAR-CLIP	23446348;21572407;20371350
4092	SMAD7	SMAD family member 7(SMAD7)	NM_001190821	hsa-mir-4433a-3p	-0.165927	PAR-CLIP	24398324;23446348;21572407;20371350
4092	SMAD7	SMAD family member 7(SMAD7)	NM_001190821	hsa-mir-7108-5p	0.266738	PAR-CLIP	24398324;23446348;21572407;20371350
4093	SMAD9	SMAD family member 9(SMAD9)	NM_001127217	hsa-mir-940	-3.45907	HITS-CLIP	23824327
4093	SMAD9	SMAD family member 9(SMAD9)	NM_001127217	hsa-mir-574-5p	-2.63308	PAR-CLIP;HITS-CLIP	21572407
4093	SMAD9	SMAD family member 9(SMAD9)	NM_001127217	hsa-mir-6867-5p	-0.840453	PAR-CLIP;HITS-CLIP	21572407
4609	MYC	v-myc avian myelocytomatosis viral oncogene homolog(MYC)	NM_001354870	hsa-mir-940	-3.45907	TRAP	24510096
4681	NBL1	neuroblastoma 1, DAN family BMP antagonist(NBL1)	NM_001204084	hsa-mir-940	-3.45907	PAR-CLIP	26701625
4681	NBL1	neuroblastoma 1, DAN family BMP antagonist(NBL1)	NM_001204084	hsa-mir-6127	-1.89622	PAR-CLIP	26701625
4681	NBL1	neuroblastoma 1, DAN family BMP antagonist(NBL1)	NM_001204084	hsa-mir-6763-5p	-1.0871	PAR-CLIP	26701625
4681	NBL1	neuroblastoma 1, DAN family BMP antagonist(NBL1)	NM_001204084	hsa-mir-4739	-0.979651	PAR-CLIP	26701625
4681	NBL1	neuroblastoma 1, DAN family BMP antagonist(NBL1)	NM_001204084	hsa-mir-4270	-0.967973	PAR-CLIP	23592263
4681	NBL1	neuroblastoma 1, DAN family BMP antagonist(NBL1)	NM_001204084	hsa-mir-939-5p	null	PAR-CLIP	26701625
5515	PPP2CA	protein phosphatase 2 catalytic subunit alpha(PPP2CA)	NM_001355019	hsa-mir-630	-1.34343	PAR-CLIP	21572407;20371350
5515	PPP2CA	protein phosphatase 2 catalytic subunit alpha(PPP2CA)	NM_001355019	hsa-mir-671-5p	-0.301795	PAR-CLIP	20371350
5515	PPP2CA	protein phosphatase 2 catalytic subunit alpha(PPP2CA)	NM_001355019	hsa-mir-6869-5p	1.1785	PAR-CLIP	21572407
5519	PPP2R1B	protein phosphatase 2 scaffold subunit Abeta(PPP2R1B)	NM_001177562	hsa-mir-574-5p	-2.63308	HITS-CLIP	24906430;23824327;22927820;21572407;27418678
5519	PPP2R1B	protein phosphatase 2 scaffold subunit Abeta(PPP2R1B)	NM_001177562	hsa-mir-6867-5p	-0.840453	HITS-CLIP	24906430;23824327;22927820;21572407;27418678
5519	PPP2R1B	protein phosphatase 2 scaffold subunit Abeta(PPP2R1B)	NM_001177562	hsa-mir-4534	-0.476022	PAR-CLIP	23592263
5594	MAPK1	mitogen-activated protein kinase 1(MAPK1)	NM_002745	hsa-mir-6763-5p	-1.0871	PAR-CLIP	23446348;21572407
5594	MAPK1	mitogen-activated protein kinase 1(MAPK1)	NM_002745	hsa-mir-6831-5p	-0.908598	PAR-CLIP	21572407
5594	MAPK1	mitogen-activated protein kinase 1(MAPK1)	NM_002745	hsa-mir-6088	-0.797145	PAR-CLIP	23446348;21572407
5594	MAPK1	mitogen-activated protein kinase 1(MAPK1)	NM_002745	hsa-mir-4271	-0.189699	PAR-CLIP	23446348;21572407
5594	MAPK1	mitogen-activated protein kinase 1(MAPK1)	NM_002745	hsa-mir-4433a-3p	-0.165927	PAR-CLIP	23592263
5594	MAPK1	mitogen-activated protein kinase 1(MAPK1)	NM_002745	hsa-mir-6869-5p	1.1785	PAR-CLIP	23592263;23446348;21572407
5594	MAPK1	mitogen-activated protein kinase 1(MAPK1)	NM_002745	hsa-mir-3135b	null	HITS-CLIP	23824327
5933	RBL1	RB transcriptional corepressor like 1(RBL1)	NM_001323281	hsa-mir-940	-3.45907	PAR-CLIP	22291592
6667	SP1	Sp1 transcription factor(SP1)	NM_001251825	hsa-mir-8485	-1.80997	HITS-CLIP	24906430;23824327;23313552;27418678
6667	SP1	Sp1 transcription factor(SP1)	NM_001251825	hsa-mir-5196-5p	-1.69349	PAR-CLIP	23592263
6667	SP1	Sp1 transcription factor(SP1)	NM_001251825	hsa-mir-6124	-0.936929	PAR-CLIP	20371350
6667	SP1	Sp1 transcription factor(SP1)	NM_001251825	hsa-mir-4271	-0.189699	PAR-CLIP	20371350
6667	SP1	Sp1 transcription factor(SP1)	NM_001251825	hsa-mir-6791-5p	0.0917179	PAR-CLIP	20371350
6667	SP1	Sp1 transcription factor(SP1)	NM_001251825	hsa-mir-6126	null	PAR-CLIP	20371350
7027	TFDP1	transcription factor Dp-1(TFDP1)	NM_007111	hsa-mir-4270	-0.967973	PAR-CLIP	23592263
7027	TFDP1	transcription factor Dp-1(TFDP1)	NM_007111	hsa-mir-4534	-0.476022	PAR-CLIP	23592263
7040	TGFB1	transforming growth factor beta 1(TGFB1)	NM_000660	hsa-mir-574-3p	-1.57128	Luciferase reporter assay;qRT-PCR;Western blot	28042090
7046	TGFBR1	transforming growth factor beta receptor 1(TGFBR1)	NM_001130916	hsa-mir-6831-5p	-0.908598	HITS-CLIP	23313552
7048	TGFBR2	transforming growth factor beta receptor 2(TGFBR2)	NM_001024847	hsa-mir-940	-3.45907	PAR-CLIP	22012620
7048	TGFBR2	transforming growth factor beta receptor 2(TGFBR2)	NM_001024847	hsa-mir-574-5p	-2.63308	HITS-CLIP	24906430;27418678
7048	TGFBR2	transforming growth factor beta receptor 2(TGFBR2)	NM_001024847	hsa-mir-630	-1.34343	Microarray	22942087
7048	TGFBR2	transforming growth factor beta receptor 2(TGFBR2)	NM_001024847	hsa-mir-6867-5p	-0.840453	HITS-CLIP	24906430;27418678
7050	TGIF1	TGFB induced factor homeobox 1(TGIF1)	NM_001278682	hsa-mir-5196-5p	-1.69349	PAR-CLIP	23592263
7050	TGIF1	TGFB induced factor homeobox 1(TGIF1)	NM_001278682	hsa-mir-7847-3p	-0.81696	PAR-CLIP	27292025
7050	TGIF1	TGFB induced factor homeobox 1(TGIF1)	NM_001278682	hsa-mir-371b-5p	null	HITS-CLIP	23824327
7057	THBS1	thrombospondin 1(THBS1)	NM_003246	hsa-mir-4739	-0.979651	PAR-CLIP	23592263
7057	THBS1	thrombospondin 1(THBS1)	NM_003246	hsa-mir-4270	-0.967973	PAR-CLIP	23592263
7057	THBS1	thrombospondin 1(THBS1)	NM_003246	hsa-mir-6756-5p	-0.298474	PAR-CLIP	23592263
9372	ZFYVE9	zinc finger FYVE-type containing 9(ZFYVE9)	NM_004799	hsa-mir-1229-5p	-1.48286	PAR-CLIP	23592263;26701625;27292025
10637	LEFTY1	left-right determination factor 1(LEFTY1)	NM_020997	hsa-mir-6800-5p	0.873311	PAR-CLIP	22012620
25805	BAMBI	BMP and activin membrane bound inhibitor(BAMBI)	NM_012342	hsa-mir-8485	-1.80997	HITS-CLIP	23824327;23313552;27418678
25805	BAMBI	BMP and activin membrane bound inhibitor(BAMBI)	NM_012342	hsa-mir-4298	-1.29261	PAR-CLIP	23592263
25805	BAMBI	BMP and activin membrane bound inhibitor(BAMBI)	NM_012342	hsa-mir-6740-5p	-0.778299	PAR-CLIP	23592263
25805	BAMBI	BMP and activin membrane bound inhibitor(BAMBI)	NM_012342	hsa-mir-4433a-3p	-0.165927	PAR-CLIP	23592263
25805	BAMBI	BMP and activin membrane bound inhibitor(BAMBI)	NM_012342	hsa-mir-371b-5p	null	PAR-CLIP	21572407
25805	BAMBI	BMP and activin membrane bound inhibitor(BAMBI)	NM_012342	hsa-mir-3135b	null	HITS-CLIP	23824327
64750	SMURF2	SMAD specific E3 ubiquitin protein ligase 2(SMURF2)	NM_022739	hsa-mir-630	-1.34343	PAR-CLIP	22012620
64750	SMURF2	SMAD specific E3 ubiquitin protein ligase 2(SMURF2)	NM_022739	hsa-mir-7107-5p	-1.27114	HITS-CLIP	23824327
151449	GDF7	growth differentiation factor 7(GDF7)	NM_182828	hsa-mir-4442	-1.21204	HITS-CLIP	19536157
151449	GDF7	growth differentiation factor 7(GDF7)	NM_182828	hsa-mir-3135b	null	HITS-CLIP	19536157
353500	BMP8A	bone morphogenetic protein 8a(BMP8A)	NM_181809	hsa-mir-7847-3p	-0.81696	PAR-CLIP	27292025
353500	BMP8A	bone morphogenetic protein 8a(BMP8A)	NM_181809	hsa-mir-671-5p	-0.301795	PAR-CLIP	27292025
100532736	MICOS10-NBL1	MINOS1-NBL1 readthrough(MINOS1-NBL1)	NM_001204088	hsa-mir-940	-3.45907	PAR-CLIP	26701625
100532736	MICOS10-NBL1	MINOS1-NBL1 readthrough(MINOS1-NBL1)	NM_001204088	hsa-mir-6127	-1.89622	PAR-CLIP	26701625
100532736	MICOS10-NBL1	MINOS1-NBL1 readthrough(MINOS1-NBL1)	NM_001204088	hsa-mir-6763-5p	-1.0871	PAR-CLIP	26701625
100532736	MICOS10-NBL1	MINOS1-NBL1 readthrough(MINOS1-NBL1)	NM_001204088	hsa-mir-4739	-0.979651	PAR-CLIP	26701625
100532736	MICOS10-NBL1	MINOS1-NBL1 readthrough(MINOS1-NBL1)	NM_001204088	hsa-mir-4270	-0.967973	PAR-CLIP	23592263
100532736	MICOS10-NBL1	MINOS1-NBL1 readthrough(MINOS1-NBL1)	NM_001204088	hsa-mir-939-5p	null	PAR-CLIP	26701625
